# Supplementary material for: Structural mechanism for inhibition of PP2A-B56α and oncogenicity by CIP2A
Source: Nat Commun. 2023 Feb 28;14:1143. doi: 10.1038/s41467-023-36693-9 (PMC9974998; doi:10.1038/s41467-023-36693-9)
Supplement: Supplementary file 4 — Supplementary Data 1 [file 41467_2023_36693_MOESM4_ESM.xlsx]

## Sheet: Table S2
B56 interactors
#BioGRID Interaction ID	Entrez Gene Interactor A	Entrez Gene Interactor B	BioGRID ID Interactor A	BioGRID ID Interactor B	Systematic Name Interactor A	Systematic Name Interactor B	Official Symbol Interactor A	Official Symbol Interactor B	Synonyms Interactor A	Synonyms Interactor B	Experimental System	Experimental System Type	Author	Publication Source	Organism Interactor A	Organism Interactor B	Throughput	Score	Modification	Qualifications	Tags	Source Database	SWISS-PROT Accessions Interactor A	TREMBL Accessions Interactor A	REFSEQ Accessions Interactor A	SWISS-PROT Accessions Interactor B	TREMBL Accessions Interactor B	REFSEQ Accessions Interactor B	Ontology Term IDs	Ontology Term Names	Ontology Term Categories	Ontology Term Qualifier IDs	Ontology Term Qualifier Names	Ontology Term Types
243825	324	5525	106821	111517	-	-	APC	PPP2R5A	BTPS2|DP2|DP2.5|DP3|GS|PPP1R46	B56A|PR61A	Co-localization	physical	Galea MA (2001)	PUBMED:11585828	9606	9606	Low Throughput	-	-	B56 alpha increased the nuclear localization of mutant and wild-type APC. The minimal B56 alpha-responsive sequence mapped to APC amino acids 302-625; its ability to shift APC to the nucleus was independent of phosphatase activity	-	BIOGRID	P25054	Q4LE70|B7Z2B6	NP_001120982|NP_001120983|NP_000029	Q15172	-	NP_006234|NP_001186685	-	-	-	-	-	-
287242	596	5525	107068	111517	-	-	BCL2	PPP2R5A	Bcl-2|PPP1R50	B56A|PR61A	Affinity Capture-Western	physical	Ruvolo PP (2002)	PUBMED:11929874	9606	9606	Low Throughput	-	-	-	-	BIOGRID	P10415	A0A024R2B3|A0A024R2C4	NP_000624|NP_000648	Q15172	-	NP_006234|NP_001186685	-	-	-	-	-	-
287287	5525	5527	111517	111519	-	-	PPP2R5A	PPP2R5C	B56A|PR61A	B56G|PR61G	Affinity Capture-Western	physical	Strack S (2002)	PUBMED:11929880	9606	9606	Low Throughput	-	-	-	-	BIOGRID	Q15172	-	NP_006234|NP_001186685	Q13362	-	NP_848702|NP_848701|NP_001155198|NP_001155197|NP_002710	-	-	-	-	-	-
288402	5610	5525	111596	111517	-	-	EIF2AK2	PPP2R5A	EIF2AK1|PKR|PPP1R83|PRKR	B56A|PR61A	Affinity Capture-Western	physical	Xu Z (2000)	PUBMED:10866685	9606	9606	Low Throughput	-	-	-	-	BIOGRID	P19525	Q8IW76	NP_001129123|NP_002750|NP_001129124	Q15172	-	NP_006234|NP_001186685	-	-	-	-	-	-
288619	5515	5525	111507	111517	-	-	PPP2CA	PPP2R5A	PP2Ac|PP2CA|PP2Calpha|RP-C	B56A|PR61A	Affinity Capture-MS	physical	Goudreault M (2009)	PUBMED:18782753	9606	9606	High Throughput	-	-	-	-	BIOGRID	P67775	B3KUN1	NP_002706	Q15172	-	NP_006234|NP_001186685	-	-	-	-	-	-
288639	5518	5525	111510	111517	-	-	PPP2R1A	PPP2R5A	PP2A-Aalpha|PP2AAALPHA|PR65A	B56A|PR61A	Affinity Capture-MS	physical	Goudreault M (2009)	PUBMED:18782753	9606	9606	High Throughput	-	-	-	-	BIOGRID	P30153	A8K7B7	NP_055040	Q15172	-	NP_006234|NP_001186685	-	-	-	-	-	-
288799	5525	5518	111517	111510	-	-	PPP2R5A	PPP2R1A	B56A|PR61A	PP2A-Aalpha|PP2AAALPHA|PR65A	Affinity Capture-MS	physical	Goudreault M (2009)	PUBMED:18782753	9606	9606	High Throughput	-	-	-	-	BIOGRID	Q15172	-	NP_006234|NP_001186685	P30153	A8K7B7	NP_055040	-	-	-	-	-	-
288800	5525	5515	111517	111507	-	-	PPP2R5A	PPP2CA	B56A|PR61A	PP2Ac|PP2CA|PP2Calpha|RP-C	Affinity Capture-MS	physical	Goudreault M (2009)	PUBMED:18782753	9606	9606	High Throughput	-	-	-	-	BIOGRID	Q15172	-	NP_006234|NP_001186685	P67775	B3KUN1	NP_002706	-	-	-	-	-	-
288801	5525	5519	111517	111511	-	-	PPP2R5A	PPP2R1B	B56A|PR61A	PP2A-Abeta|PR65B	Affinity Capture-MS	physical	Goudreault M (2009)	PUBMED:18782753	9606	9606	High Throughput	-	-	-	-	BIOGRID	Q15172	-	NP_006234|NP_001186685	P30154	-	NP_859051|NP_859050|NP_002707|NP_001171033|NP_001171034	-	-	-	-	-	-
296884	5525	8312	111517	113909	-	LA16c-314G4.3	PPP2R5A	AXIN1	B56A|PR61A	AXIN|PPP1R49	Affinity Capture-Western	physical	Yamamoto H (2001)	PUBMED:11297546	9606	9606	Low Throughput	-	-	-	-	BIOGRID	Q15172	-	NP_006234|NP_001186685	O15169	-	NP_003493|NP_851393	-	-	-	-	-	-
296885	5525	8312	111517	113909	-	LA16c-314G4.3	PPP2R5A	AXIN1	B56A|PR61A	AXIN|PPP1R49	Reconstituted Complex	physical	Yamamoto H (2001)	PUBMED:11297546	9606	9606	Low Throughput	-	-	-	-	BIOGRID	Q15172	-	NP_006234|NP_001186685	O15169	-	NP_003493|NP_851393	-	-	-	-	-	-
304844	5518	5525	111510	111517	-	-	PPP2R1A	PPP2R5A	PP2A-Aalpha|PP2AAALPHA|PR65A	B56A|PR61A	Affinity Capture-Western	physical	Zhou J (2003)	PUBMED:12370081	9606	9606	Low Throughput	-	-	-	-	BIOGRID	P30153	A8K7B7	NP_055040	Q15172	-	NP_006234|NP_001186685	-	-	-	-	-	-
304849	5518	5525	111510	111517	-	-	PPP2R1A	PPP2R5A	PP2A-Aalpha|PP2AAALPHA|PR65A	B56A|PR61A	Reconstituted Complex	physical	Zhou J (2003)	PUBMED:12370081	9606	9606	Low Throughput	-	-	-	-	BIOGRID	P30153	A8K7B7	NP_055040	Q15172	-	NP_006234|NP_001186685	-	-	-	-	-	-
304854	5519	5525	111511	111517	-	-	PPP2R1B	PPP2R5A	PP2A-Abeta|PR65B	B56A|PR61A	Reconstituted Complex	physical	Zhou J (2003)	PUBMED:12370081	9606	9606	Low Throughput	-	-	-	-	BIOGRID	P30154	-	NP_859051|NP_859050|NP_002707|NP_001171033|NP_001171034	Q15172	-	NP_006234|NP_001186685	-	-	-	-	-	-
304858	5519	5525	111511	111517	-	-	PPP2R1B	PPP2R5A	PP2A-Abeta|PR65B	B56A|PR61A	Affinity Capture-Western	physical	Zhou J (2003)	PUBMED:12370081	9606	9606	Low Throughput	-	-	-	-	BIOGRID	P30154	-	NP_859051|NP_859050|NP_002707|NP_001171033|NP_001171034	Q15172	-	NP_006234|NP_001186685	-	-	-	-	-	-
305378	1493	5525	107875	111517	-	-	CTLA4	PPP2R5A	ALPS5|CD|CD152|CELIAC3|CTLA-4|GRD4|GSE|IDDM12	B56A|PR61A	Affinity Capture-Western	physical	Baroja ML (2002)	PUBMED:11994459	9606	9606	Low Throughput	-	-	-	-	BIOGRID	P16410	-	NP_005205|NP_001032720	Q15172	-	NP_006234|NP_001186685	-	-	-	-	-	-
305379	1493	5525	107875	111517	-	-	CTLA4	PPP2R5A	ALPS5|CD|CD152|CELIAC3|CTLA-4|GRD4|GSE|IDDM12	B56A|PR61A	Two-hybrid	physical	Baroja ML (2002)	PUBMED:11994459	9606	9606	Low Throughput	-	-	-	-	BIOGRID	P16410	-	NP_005205|NP_001032720	Q15172	-	NP_006234|NP_001186685	-	-	-	-	-	-
317667	5525	5515	111517	111507	-	-	PPP2R5A	PPP2CA	B56A|PR61A	PP2Ac|PP2CA|PP2Calpha|RP-C	Affinity Capture-Western	physical	McCright B (1996)	PUBMED:8703017	9606	9606	Low Throughput	-	-	-	-	BIOGRID	Q15172	-	NP_006234|NP_001186685	P67775	B3KUN1	NP_002706	-	-	-	-	-	-
317668	5525	5519	111517	111511	-	-	PPP2R5A	PPP2R1B	B56A|PR61A	PP2A-Abeta|PR65B	Affinity Capture-Western	physical	McCright B (1996)	PUBMED:8703017	9606	9606	Low Throughput	-	-	-	-	BIOGRID	Q15172	-	NP_006234|NP_001186685	P30154	-	NP_859051|NP_859050|NP_002707|NP_001171033|NP_001171034	-	-	-	-	-	-
317681	5525	5515	111517	111507	-	-	PPP2R5A	PPP2CA	B56A|PR61A	PP2Ac|PP2CA|PP2Calpha|RP-C	Co-fractionation	physical	McCright B (1996)	PUBMED:8703017	9606	9606	Low Throughput	-	-	-	-	BIOGRID	Q15172	-	NP_006234|NP_001186685	P67775	B3KUN1	NP_002706	-	-	-	-	-	-
317682	5525	5519	111517	111511	-	-	PPP2R5A	PPP2R1B	B56A|PR61A	PP2A-Abeta|PR65B	Co-fractionation	physical	McCright B (1996)	PUBMED:8703017	9606	9606	Low Throughput	-	-	-	-	BIOGRID	Q15172	-	NP_006234|NP_001186685	P30154	-	NP_859051|NP_859050|NP_002707|NP_001171033|NP_001171034	-	-	-	-	-	-
574130	8312	5525	113909	111517	LA16c-314G4.3	-	AXIN1	PPP2R5A	AXIN|PPP1R49	B56A|PR61A	Affinity Capture-Western	physical	Arnold HK (2009)	PUBMED:19131971	9606	9606	Low Throughput	-	-	-	-	BIOGRID	O15169	-	NP_003493|NP_851393	Q15172	-	NP_006234|NP_001186685	-	-	-	-	-	-
574136	4609	5525	110694	111517	-	-	MYC	PPP2R5A	MRTL|MYCC|bHLHe39|c-Myc	B56A|PR61A	Affinity Capture-Western	physical	Arnold HK (2009)	PUBMED:19131971	9606	9606	Low Throughput	-	-	-	-	BIOGRID	P01106	-	NP_002458	Q15172	-	NP_006234|NP_001186685	-	-	-	-	-	-
575967	320706	5525	236230	111517	RP23-430P1.3	-	Soga1	PPP2R5A	9830001H06Rik|AI426038|D430036N24Rik|Soga	B56A|PR61A	Affinity Capture-MS	physical	Hutchins JR (2010)	PUBMED:20360068	10090	9606	High Throughput	-	-	-	-	BIOGRID	-	A2ACV6	NP_001158135	Q15172	-	NP_006234|NP_001186685	-	-	-	-	-	-
576450	68549	5525	212920	111517	-	-	Sgol2	PPP2R5A	1110007N04Rik|4932411A20Rik|5730576N04Rik|AU018846|AV008062|D1Ertd8e|Tripin	B56A|PR61A	Affinity Capture-MS	physical	Hutchins JR (2010)	PUBMED:20360068	10090	9606	High Throughput	-	-	-	-	BIOGRID	Q7TSY8	-	NP_950172|NP_001171338	Q15172	-	NP_006234|NP_001186685	-	-	-	-	-	-
576526	51792	5525	206176	111517	-	-	Ppp2r1a	PPP2R5A	6330556D22Rik|PP2A|PR65	B56A|PR61A	Affinity Capture-MS	physical	Hutchins JR (2010)	PUBMED:20360068	10090	9606	High Throughput	-	-	-	-	BIOGRID	Q76MZ3	-	NP_058587	Q15172	-	NP_006234|NP_001186685	-	-	-	-	-	-
577828	72415	5525	215364	111517	-	-	Sgol1	PPP2R5A	3300001M08Rik|C81037|Sgo1	B56A|PR61A	Affinity Capture-MS	physical	Hutchins JR (2010)	PUBMED:20360068	10090	9606	High Throughput	-	-	-	-	BIOGRID	Q9CXH7	-	NP_082508	Q15172	-	NP_006234|NP_001186685	-	-	-	-	-	-
645332	11200	5525	116369	111517	RP11-436C9.1	-	CHEK2	PPP2R5A	CDS1|CHK2|HuCds1|LFS2|PP1425|RAD53|hCds1	B56A|PR61A	Two-hybrid	physical	Dozier C (2004)	PUBMED:15380617	9606	9606	Low Throughput	-	-	-	-	BIOGRID	O96017	-	NP_665861|NP_009125|NP_001005735|NP_001244316	Q15172	-	NP_006234|NP_001186685	-	-	-	-	-	-
645337	11200	5525	116369	111517	RP11-436C9.1	-	CHEK2	PPP2R5A	CDS1|CHK2|HuCds1|LFS2|PP1425|RAD53|hCds1	B56A|PR61A	Reconstituted Complex	physical	Dozier C (2004)	PUBMED:15380617	9606	9606	Low Throughput	-	-	-	-	BIOGRID	O96017	-	NP_665861|NP_009125|NP_001005735|NP_001244316	Q15172	-	NP_006234|NP_001186685	-	-	-	-	-	-
719232	12450	5525	198555	111517	RP23-382C18.1	-	Ccng1	PPP2R5A	AI314029	B56A|PR61A	Affinity Capture-Western	physical	Okamoto K (2002)	PUBMED:11983168	10090	9606	Low Throughput	-	-	-	-	BIOGRID	P51945	Q5NC86|Q5D0F7	NP_033961	Q15172	-	NP_006234|NP_001186685	-	-	-	-	-	-
719238	12450	5525	198555	111517	RP23-382C18.1	-	Ccng1	PPP2R5A	AI314029	B56A|PR61A	Co-fractionation	physical	Okamoto K (2002)	PUBMED:11983168	10090	9606	Low Throughput	-	-	-	-	BIOGRID	P51945	Q5NC86|Q5D0F7	NP_033961	Q15172	-	NP_006234|NP_001186685	-	-	-	-	-	-
719239	5525	12450	111517	198555	-	RP23-382C18.1	PPP2R5A	Ccng1	B56A|PR61A	AI314029	Affinity Capture-Western	physical	Okamoto K (2002)	PUBMED:11983168	9606	10090	Low Throughput	-	-	-	-	BIOGRID	Q15172	-	NP_006234|NP_001186685	P51945	Q5NC86|Q5D0F7	NP_033961	-	-	-	-	-	-
719957	4750	5525	110825	111517	-	-	NEK1	PPP2R5A	NY-REN-55|SRPS2|SRPS2A|SRTD6	B56A|PR61A	Two-hybrid	physical	Surpili MJ (2003)	PUBMED:14690447	9606	9606	Low Throughput	-	-	-	-	BIOGRID	Q96PY6	Q5JXL9	NP_001186329|NP_001186328|NP_036356|NP_001186326|NP_001186327	Q15172	-	NP_006234|NP_001186685	-	-	-	-	-	-
810381	23468	5525	117030	111517	-	-	CBX5	PPP2R5A	HEL25|HP1|HP1A	B56A|PR61A	Affinity Capture-MS	physical	Nozawa RS (2010)	PUBMED:20562864	9606	9606	Low Throughput	-	-	-	-	BIOGRID	P45973	V9HWG0	NP_001120794|NP_001120793|NP_036249	Q15172	-	NP_006234|NP_001186685	-	-	-	-	-	-
984248	9700	5525	115052	111517	-	-	ESPL1	PPP2R5A	ESP1|SEPA	B56A|PR61A	Co-purification	physical	Hellmuth S (2014)	PUBMED:24781523	9606	9606	Low Throughput	-	-	-	-	BIOGRID	Q14674	-	NP_036423	Q15172	-	NP_006234|NP_001186685	-	-	-	-	-	-
984251	5525	9232	111517	114663	-	-	PPP2R5A	PTTG1	B56A|PR61A	EAP1|HPTTG|PTTG|TUTR1	Biochemical Activity	physical	Hellmuth S (2014)	PUBMED:24781523	9606	9606	Low Throughput	-	Dephosphorylation	dephosphorylation requires PP2A bound separase	-	BIOGRID	Q15172	-	NP_006234|NP_001186685	O95997	Q6IAL9	NP_001269311|NP_004210|NP_001269312	-	-	-	-	-	-
1104474	55844	5525	120946	111517	-	-	PPP2R2D	PPP2R5A	MDS026	B56A|PR61A	Affinity Capture-Western	physical	Widau RC (2010)	PUBMED:20220139	9606	9606	Low Throughput	-	-	-	-	BIOGRID	Q66LE6	Q6IN90	NP_060931|NP_001278239	Q15172	-	NP_006234|NP_001186685	-	-	-	-	-	-
1104475	5525	1612	111517	107982	-	-	PPP2R5A	DAPK1	B56A|PR61A	DAPK	Affinity Capture-Western	physical	Widau RC (2010)	PUBMED:20220139	9606	9606	Low Throughput	-	-	-	-	BIOGRID	Q15172	-	NP_006234|NP_001186685	P53355	Q59H88|B4DHI4	NP_001275659|NP_004929|NP_001275660|NP_001275658	-	-	-	-	-	-
1104476	5525	5515	111517	111507	-	-	PPP2R5A	PPP2CA	B56A|PR61A	PP2Ac|PP2CA|PP2Calpha|RP-C	Affinity Capture-Western	physical	Widau RC (2010)	PUBMED:20220139	9606	9606	Low Throughput	-	-	-	-	BIOGRID	Q15172	-	NP_006234|NP_001186685	P67775	B3KUN1	NP_002706	-	-	-	-	-	-
1104477	5525	5518	111517	111510	-	-	PPP2R5A	PPP2R1A	B56A|PR61A	PP2A-Aalpha|PP2AAALPHA|PR65A	Affinity Capture-Western	physical	Widau RC (2010)	PUBMED:20220139	9606	9606	Low Throughput	-	-	-	-	BIOGRID	Q15172	-	NP_006234|NP_001186685	P30153	A8K7B7	NP_055040	-	-	-	-	-	-
1104478	5525	55844	111517	120946	-	-	PPP2R5A	PPP2R2D	B56A|PR61A	MDS026	Affinity Capture-Western	physical	Widau RC (2010)	PUBMED:20220139	9606	9606	Low Throughput	-	-	-	-	BIOGRID	Q15172	-	NP_006234|NP_001186685	Q66LE6	Q6IN90	NP_060931|NP_001278239	-	-	-	-	-	-
1104480	1612	5525	107982	111517	-	-	DAPK1	PPP2R5A	DAPK	B56A|PR61A	Affinity Capture-Western	physical	Widau RC (2010)	PUBMED:20220139	9606	9606	Low Throughput	-	-	-	-	BIOGRID	P53355	Q59H88|B4DHI4	NP_001275659|NP_004929|NP_001275660|NP_001275658	Q15172	-	NP_006234|NP_001186685	-	-	-	-	-	-
1104484	5525	1612	111517	107982	-	-	PPP2R5A	DAPK1	B56A|PR61A	DAPK	Biochemical Activity	physical	Widau RC (2010)	PUBMED:20220139	9606	9606	Low Throughput	-	Dephosphorylation	-	-	BIOGRID	Q15172	-	NP_006234|NP_001186685	P53355	Q59H88|B4DHI4	NP_001275659|NP_004929|NP_001275660|NP_001275658	-	-	-	-	-	-
1184128	5516	5525	111508	111517	-	-	PPP2CB	PPP2R5A	PP2Abeta|PP2CB	B56A|PR61A	Affinity Capture-MS	physical	Huttlin EL (2015)	PUBMED:26186194	9606	9606	High Throughput	0.999967197	-	Interaction also contained in second paper after re-analysis of the data, Architecture of the human interactome defines protein communities and disease networks, PUBMED:28514442|Quantitative scores are a modified CompPASS score derived from Sowa et al., Cell, 2009 (PMID 19615732). The cut-off threshold is > 0.75.	-	BIOGRID	P62714	-	NP_001009552	Q15172	-	NP_006234|NP_001186685	-	-	-	-	-	-
1189175	4342	5525	110483	111517	-	-	MOS	PPP2R5A	MSV	B56A|PR61A	Affinity Capture-MS	physical	Huttlin EL (2015)	PUBMED:26186194	9606	9606	High Throughput	0.995356229	-	Interaction also contained in second paper after re-analysis of the data, Architecture of the human interactome defines protein communities and disease networks, PUBMED:28514442|Quantitative scores are a modified CompPASS score derived from Sowa et al., Cell, 2009 (PMID 19615732). The cut-off threshold is > 0.75.	-	BIOGRID	P00540	-	NP_005363	Q15172	-	NP_006234|NP_001186685	-	-	-	-	-	-
1191944	131583	5525	126288	111517	PP7298	-	FAM43A	PPP2R5A	-	B56A|PR61A	Affinity Capture-MS	physical	Huttlin EL (2015)	PUBMED:26186194	9606	9606	High Throughput	0.999933137	-	Interaction also contained in second paper after re-analysis of the data, Architecture of the human interactome defines protein communities and disease networks, PUBMED:28514442|Quantitative scores are a modified CompPASS score derived from Sowa et al., Cell, 2009 (PMID 19615732). The cut-off threshold is > 0.75.	-	BIOGRID	Q8N2R8	-	NP_710157	Q15172	-	NP_006234|NP_001186685	-	-	-	-	-	-
1193247	89780	5525	124599	111517	-	-	WNT3A	PPP2R5A	-	B56A|PR61A	Affinity Capture-MS	physical	Huttlin EL (2015)	PUBMED:26186194	9606	9606	High Throughput	0.999999357	-	Interaction also contained in second paper after re-analysis of the data, Architecture of the human interactome defines protein communities and disease networks, PUBMED:28514442|Quantitative scores are a modified CompPASS score derived from Sowa et al., Cell, 2009 (PMID 19615732). The cut-off threshold is > 0.75.	-	BIOGRID	P56704	-	NP_149122	Q15172	-	NP_006234|NP_001186685	-	-	-	-	-	-
1267255	5515	5525	111507	111517	-	-	PPP2CA	PPP2R5A	PP2Ac|PP2CA|PP2Calpha|RP-C	B56A|PR61A	Co-fractionation	physical	Wan C (2015)	PUBMED:26344197	9606	9606	High Throughput	0.989366956	-	Fractionation was combined with mass spectrometry from five diverse animal species to predict co-complex protein interactions conserved across metazoa using an integrative computational scoring procedure along with an SVM approach. The significant data set of 16655 PPI, was derived from a set of more than 1M interactions by examining a ROC curve of predicted interactions against reference annotat…	-	BIOGRID	P67775	B3KUN1	NP_002706	Q15172	-	NP_006234|NP_001186685	-	-	-	-	-	-
1267256	5518	5525	111510	111517	-	-	PPP2R1A	PPP2R5A	PP2A-Aalpha|PP2AAALPHA|PR65A	B56A|PR61A	Co-fractionation	physical	Wan C (2015)	PUBMED:26344197	9606	9606	High Throughput	0.999998123	-	Fractionation was combined with mass spectrometry from five diverse animal species to predict co-complex protein interactions conserved across metazoa using an integrative computational scoring procedure along with an SVM approach. The significant data set of 16655 PPI, was derived from a set of more than 1M interactions by examining a ROC curve of predicted interactions against reference annotat…	-	BIOGRID	P30153	A8K7B7	NP_055040	Q15172	-	NP_006234|NP_001186685	-	-	-	-	-	-
1267263	5525	5528	111517	111520	-	-	PPP2R5A	PPP2R5D	B56A|PR61A	B56D	Co-fractionation	physical	Wan C (2015)	PUBMED:26344197	9606	9606	High Throughput	0.33827313	-	Fractionation was combined with mass spectrometry from five diverse animal species to predict co-complex protein interactions conserved across metazoa using an integrative computational scoring procedure along with an SVM approach. The significant data set of 16655 PPI, was derived from a set of more than 1M interactions by examining a ROC curve of predicted interactions against reference annotat…	-	BIOGRID	Q15172	-	NP_006234|NP_001186685	Q14738	A0A024RD11	NP_001257405|NP_851307|NP_006236|NP_851308	-	-	-	-	-	-
1446377	5515	5525	111507	111517	-	-	PPP2CA	PPP2R5A	PP2Ac|PP2CA|PP2Calpha|RP-C	B56A|PR61A	Affinity Capture-MS	physical	Hein MY (2015)	PUBMED:26496610	9606	9606	High Throughput	-	-	interaction detected by quantitative BAC-GFP interactomics (QUBIC)	-	BIOGRID	P67775	B3KUN1	NP_002706	Q15172	-	NP_006234|NP_001186685	-	-	-	-	-	-
1446378	5518	5525	111510	111517	-	-	PPP2R1A	PPP2R5A	PP2A-Aalpha|PP2AAALPHA|PR65A	B56A|PR61A	Affinity Capture-MS	physical	Hein MY (2015)	PUBMED:26496610	9606	9606	High Throughput	-	-	interaction detected by quantitative BAC-GFP interactomics (QUBIC)	-	BIOGRID	P30153	A8K7B7	NP_055040	Q15172	-	NP_006234|NP_001186685	-	-	-	-	-	-
1461360	51792	5525	206176	111517	-	-	Ppp2r1a	PPP2R5A	6330556D22Rik|PP2A|PR65	B56A|PR61A	Affinity Capture-MS	physical	Hein MY (2015)	PUBMED:26496610	10090	9606	High Throughput	-	-	interaction detected by quantitative BAC-GFP interactomics (QUBIC)	-	BIOGRID	Q76MZ3	-	NP_058587	Q15172	-	NP_006234|NP_001186685	-	-	-	-	-	-
1461361	68549	5525	212920	111517	-	-	Sgol2	PPP2R5A	1110007N04Rik|4932411A20Rik|5730576N04Rik|AU018846|AV008062|D1Ertd8e|Tripin	B56A|PR61A	Affinity Capture-MS	physical	Hein MY (2015)	PUBMED:26496610	10090	9606	High Throughput	-	-	interaction detected by quantitative BAC-GFP interactomics (QUBIC)	-	BIOGRID	Q7TSY8	-	NP_950172|NP_001171338	Q15172	-	NP_006234|NP_001186685	-	-	-	-	-	-
1516519	991	5525	107427	111517	-	-	CDC20	PPP2R5A	CDC20A|bA276H19.3|p55CDC	B56A|PR61A	Affinity Capture-Western	physical	Craney A (2016)	PUBMED:26811472	9606	9606	Low Throughput	-	-	Figure 1	-	BIOGRID	Q12834	-	NP_001246	Q15172	-	NP_006234|NP_001186685	-	-	-	-	-	-
1516526	996	5525	107431	111517	-	-	CDC27	PPP2R5A	ANAPC3|APC3|CDC27Hs|D0S1430E|D17S978E|H-NUC|HNUC|NUC2	B56A|PR61A	Affinity Capture-Western	physical	Craney A (2016)	PUBMED:26811472	9606	9606	Low Throughput	-	-	Figure 1	-	BIOGRID	P30260	G5EA36|B4DL80	NP_001280018|NP_001107563|NP_001247|NP_001280020	Q15172	-	NP_006234|NP_001186685	-	-	-	-	-	-
1516529	5525	5515	111517	111507	-	-	PPP2R5A	PPP2CA	B56A|PR61A	PP2Ac|PP2CA|PP2Calpha|RP-C	Affinity Capture-Western	physical	Craney A (2016)	PUBMED:26811472	9606	9606	Low Throughput	-	-	Figure S1	-	BIOGRID	Q15172	-	NP_006234|NP_001186685	P67775	B3KUN1	NP_002706	-	-	-	-	-	-
1516530	5525	701	111517	107166	-	-	PPP2R5A	BUB1B	B56A|PR61A	BUB1beta|BUBR1|Bub1A|MAD3L|MVA1|SSK1|hBUBR1	Affinity Capture-Western	physical	Craney A (2016)	PUBMED:26811472	9606	9606	Low Throughput	-	-	Figure S1	-	BIOGRID	Q15172	-	NP_006234|NP_001186685	O60566	-	NP_001202	-	-	-	-	-	-
1516531	5525	991	111517	107427	-	-	PPP2R5A	CDC20	B56A|PR61A	CDC20A|bA276H19.3|p55CDC	Affinity Capture-Western	physical	Craney A (2016)	PUBMED:26811472	9606	9606	Low Throughput	-	-	Figure S1	-	BIOGRID	Q15172	-	NP_006234|NP_001186685	Q12834	-	NP_001246	-	-	-	-	-	-
1516532	5525	27338	111517	118150	-	OK/SW-cl.73	PPP2R5A	UBE2S	B56A|PR61A	E2-EPF|E2EPF|EPF5	Affinity Capture-Western	physical	Craney A (2016)	PUBMED:26811472	9606	9606	Low Throughput	-	-	Figure S1	-	BIOGRID	Q15172	-	NP_006234|NP_001186685	Q16763	-	NP_055316	-	-	-	-	-	-
2214272	5515	5525	111507	111517	-	-	PPP2CA	PPP2R5A	PP2Ac|PP2CA|PP2Calpha|RP-C	B56A|PR61A	Affinity Capture-MS	physical	St-Denis N (2016)	PUBMED:27880917	9606	9606	High Throughput	-	-	-	-	BIOGRID	P67775	B3KUN1	NP_002706	Q15172	-	NP_006234|NP_001186685	-	-	-	-	-	-
2214304	5516	5525	111508	111517	-	-	PPP2CB	PPP2R5A	PP2Abeta|PP2CB	B56A|PR61A	Affinity Capture-MS	physical	St-Denis N (2016)	PUBMED:27880917	9606	9606	High Throughput	-	-	-	-	BIOGRID	P62714	-	NP_001009552	Q15172	-	NP_006234|NP_001186685	-	-	-	-	-	-
2217662	89780	5525	124599	111517	-	-	WNT3A	PPP2R5A	-	B56A|PR61A	Affinity Capture-MS	physical	Huttlin EL (2017)	PUBMED:28514442	9606	9606	High Throughput	0.999999987	-	Quantitative scores are a modified CompPASS score derived from Sowa et al., Cell, 2009 (PMID 19615732). The cut-off threshold is > 0.75.|Re-analysis of the data from the first paper, The BioPlex Network: A Systematic Exploration of the Human Interactome, PUBMED:26186194	-	BIOGRID	P56704	-	NP_149122	Q15172	-	NP_006234|NP_001186685	-	-	-	-	-	-
2221494	5516	5525	111508	111517	-	-	PPP2CB	PPP2R5A	PP2Abeta|PP2CB	B56A|PR61A	Affinity Capture-MS	physical	Huttlin EL (2017)	PUBMED:28514442	9606	9606	High Throughput	0.999997093	-	Quantitative scores are a modified CompPASS score derived from Sowa et al., Cell, 2009 (PMID 19615732). The cut-off threshold is > 0.75.|Re-analysis of the data from the first paper, The BioPlex Network: A Systematic Exploration of the Human Interactome, PUBMED:26186194	-	BIOGRID	P62714	-	NP_001009552	Q15172	-	NP_006234|NP_001186685	-	-	-	-	-	-
2222701	78994	5525	122465	111517	-	-	PRR14	PPP2R5A	-	B56A|PR61A	Affinity Capture-MS	physical	Huttlin EL (2017)	PUBMED:28514442	9606	9606	High Throughput	0.999992257	-	Quantitative scores are a modified CompPASS score derived from Sowa et al., Cell, 2009 (PMID 19615732). The cut-off threshold is > 0.75.	-	BIOGRID	Q9BWN1	A0A024QZB5	NP_076936|NP_001307393	Q15172	-	NP_006234|NP_001186685	-	-	-	-	-	-
2226543	131583	5525	126288	111517	PP7298	-	FAM43A	PPP2R5A	-	B56A|PR61A	Affinity Capture-MS	physical	Huttlin EL (2017)	PUBMED:28514442	9606	9606	High Throughput	0.999910867	-	Quantitative scores are a modified CompPASS score derived from Sowa et al., Cell, 2009 (PMID 19615732). The cut-off threshold is > 0.75.|Re-analysis of the data from the first paper, The BioPlex Network: A Systematic Exploration of the Human Interactome, PUBMED:26186194	-	BIOGRID	Q8N2R8	-	NP_710157	Q15172	-	NP_006234|NP_001186685	-	-	-	-	-	-
2262122	4342	5525	110483	111517	-	-	MOS	PPP2R5A	MSV	B56A|PR61A	Affinity Capture-MS	physical	Huttlin EL (2017)	PUBMED:28514442	9606	9606	High Throughput	0.870393202	-	Quantitative scores are a modified CompPASS score derived from Sowa et al., Cell, 2009 (PMID 19615732). The cut-off threshold is > 0.75.|Re-analysis of the data from the first paper, The BioPlex Network: A Systematic Exploration of the Human Interactome, PUBMED:26186194	-	BIOGRID	P00540	-	NP_005363	Q15172	-	NP_006234|NP_001186685	-	-	-	-	-	-
2378593	7706	5525	113500	111517	-	-	TRIM25	PPP2R5A	EFP|RNF147|Z147|ZNF147	B56A|PR61A	Affinity Capture-RNA	physical	Choudhury NR (2017)	PUBMED:29117863	9606	9606	High Throughput	-	-	-	-	BIOGRID	Q14258	-	NP_005073	Q15172	-	NP_006234|NP_001186685	-	-	-	-	-	-
2385280	4961435	5525	1776938	111517	HHV8GK18_gp42	-	ORF38	PPP2R5A	-	B56A|PR61A	Affinity Capture-MS	physical	Davis ZH (2015)	PUBMED:25544563	37296	9606	High Throughput	-	-	-	-	BIOGRID	F5HHY1	Q76RH3	YP_001129391	Q15172	-	NP_006234|NP_001186685	-	-	-	-	-	-
2467403	5518	5525	111510	111517	-	-	PPP2R1A	PPP2R5A	PP2A-Aalpha|PP2AAALPHA|PR65A	B56A|PR61A	Affinity Capture-MS	physical	Yadav L (2017)	PUBMED:28330616	9606	9606	High Throughput	-	-	-	-	BIOGRID	P30153	A8K7B7	NP_055040	Q15172	-	NP_006234|NP_001186685	-	-	-	-	-	-
2467734	5515	5525	111507	111517	-	-	PPP2CA	PPP2R5A	PP2Ac|PP2CA|PP2Calpha|RP-C	B56A|PR61A	Affinity Capture-MS	physical	Yadav L (2017)	PUBMED:28330616	9606	9606	High Throughput	-	-	-	-	BIOGRID	P67775	B3KUN1	NP_002706	Q15172	-	NP_006234|NP_001186685	-	-	-	-	-	-
2468220	5518	5525	111510	111517	-	-	PPP2R1A	PPP2R5A	PP2A-Aalpha|PP2AAALPHA|PR65A	B56A|PR61A	Proximity Label-MS	physical	Yadav L (2017)	PUBMED:28330616	9606	9606	High Throughput	-	-	-	-	BIOGRID	P30153	A8K7B7	NP_055040	Q15172	-	NP_006234|NP_001186685	-	-	-	-	-	-
2609958	199990	5525	128288	111517	RP11-181G12.3	-	C1orf86	PPP2R5A	FAAP20|FP7162	B56A|PR61A	Affinity Capture-Western	physical	Wang J (2019)	PUBMED:30789902	9606	9606	Low Throughput	-	-	-	-	BIOGRID	Q6NZ36	A0A024R0B3|Q6ZRT9|F6S8H2|Q7Z4P6	NP_001243874|NP_001243875|NP_001243876|NP_001139782|NP_001269602|NP_001269601|NP_001269600|NP_001269599|NP_872339	Q15172	-	NP_006234|NP_001186685	-	-	-	-	-	-
2615789	1445	5525	107832	111517	-	-	CSK	PPP2R5A	-	B56A|PR61A	Synthetic Lethality	genetic	Xiao T (2018)	PUBMED:29987050	9606	9606	High Throughput	-	-	CRISPR GI screen|Cell Line:T47D|Experimental Setup: Timecourse, negative selection, viability|GIST: A-phenotypic negative genetic interaction|Library: Geckov2|Significance Threshold: FDR<0.05	-	BIOGRID	P41240	B2R6Q4|A8K3B6	NP_001120662|NP_004374	Q15172	-	NP_006234|NP_001186685	PATO:0000169|HP:0001507	viability|Growth abnormality	phenotype|phenotype	-|-	-|-	-|-
2698114	5525	81563	111517	123526	-	RP4-768P8.1	PPP2R5A	C1orf21	B56A|PR61A	PIG13	Two-hybrid	physical	Luck K (2020)	PUBMED:32296183	9606	9606	High Throughput	-	-	This human reference interactome (HuRI) was generated by performing nine two-hybrid screens with the high confidence interactions determined by pairwise verification by quadruplicate retesting and sequence confirmation. This HI-III-20 dataset contains over 52,000 PPIs involving more than 8,000 proteins.	-	BIOGRID	Q15172	-	NP_006234|NP_001186685	Q9H246	A0A024R926	NP_110433	-	-	-	-	-	-
2698115	5525	7139	111517	112993	-	-	PPP2R5A	TNNT2	B56A|PR61A	CMD1D|CMH2|CMPD2|LVNC6|RCM3|TnTC|cTnT	Two-hybrid	physical	Luck K (2020)	PUBMED:32296183	9606	9606	High Throughput	-	-	This human reference interactome (HuRI) was generated by performing nine two-hybrid screens with the high confidence interactions determined by pairwise verification by quadruplicate retesting and sequence confirmation. This HI-III-20 dataset contains over 52,000 PPIs involving more than 8,000 proteins.	-	BIOGRID	Q15172	-	NP_006234|NP_001186685	P45379	Q15607	NP_000355|NP_001263274|NP_001263275|NP_001263276|NP_001001430|NP_001001431|NP_001001432	-	-	-	-	-	-
2698116	5525	83878	111517	123791	-	-	PPP2R5A	USHBP1	B56A|PR61A	AIEBP|MCC2	Two-hybrid	physical	Luck K (2020)	PUBMED:32296183	9606	9606	High Throughput	-	-	This human reference interactome (HuRI) was generated by performing nine two-hybrid screens with the high confidence interactions determined by pairwise verification by quadruplicate retesting and sequence confirmation. This HI-III-20 dataset contains over 52,000 PPIs involving more than 8,000 proteins.	-	BIOGRID	Q15172	-	NP_006234|NP_001186685	Q8N6Y0	G8JLM4|A0A024R7H3|B4DUE8	NP_114147|NP_001284632	-	-	-	-	-	-
2698117	5525	55337	111517	120618	-	-	PPP2R5A	C19orf66	B56A|PR61A	-	Two-hybrid	physical	Luck K (2020)	PUBMED:32296183	9606	9606	High Throughput	-	-	This human reference interactome (HuRI) was generated by performing nine two-hybrid screens with the high confidence interactions determined by pairwise verification by quadruplicate retesting and sequence confirmation. This HI-III-20 dataset contains over 52,000 PPIs involving more than 8,000 proteins.	-	BIOGRID	Q15172	-	NP_006234|NP_001186685	Q9NUL5	-	NP_060851	-	-	-	-	-	-
2698118	5525	8500	111517	114072	-	-	PPP2R5A	PPFIA1	B56A|PR61A	LIP.1|LIP1|LIPRIN	Two-hybrid	physical	Luck K (2020)	PUBMED:32296183	9606	9606	High Throughput	-	-	This human reference interactome (HuRI) was generated by performing nine two-hybrid screens with the high confidence interactions determined by pairwise verification by quadruplicate retesting and sequence confirmation. This HI-III-20 dataset contains over 52,000 PPIs involving more than 8,000 proteins.	-	BIOGRID	Q15172	-	NP_006234|NP_001186685	Q13136	B3KVS8	NP_803172|NP_003617	-	-	-	-	-	-
2698119	5525	22873	111517	116540	-	RP11-23E3.3	PPP2R5A	DZIP1	B56A|PR61A	DZIP|DZIPt1	Two-hybrid	physical	Luck K (2020)	PUBMED:32296183	9606	9606	High Throughput	-	-	This human reference interactome (HuRI) was generated by performing nine two-hybrid screens with the high confidence interactions determined by pairwise verification by quadruplicate retesting and sequence confirmation. This HI-III-20 dataset contains over 52,000 PPIs involving more than 8,000 proteins.	-	BIOGRID	Q15172	-	NP_006234|NP_001186685	Q86YF9	B3KSP1	NP_055749|NP_945319	-	-	-	-	-	-
2698120	5525	8313	111517	113910	-	-	PPP2R5A	AXIN2	B56A|PR61A	AXIL|ODCRCS	Two-hybrid	physical	Luck K (2020)	PUBMED:32296183	9606	9606	High Throughput	-	-	This human reference interactome (HuRI) was generated by performing nine two-hybrid screens with the high confidence interactions determined by pairwise verification by quadruplicate retesting and sequence confirmation. This HI-III-20 dataset contains over 52,000 PPIs involving more than 8,000 proteins.	-	BIOGRID	Q15172	-	NP_006234|NP_001186685	Q9Y2T1	E7ES00	NP_004646	-	-	-	-	-	-
2698121	5525	4342	111517	110483	-	-	PPP2R5A	MOS	B56A|PR61A	MSV	Two-hybrid	physical	Luck K (2020)	PUBMED:32296183	9606	9606	High Throughput	-	-	This human reference interactome (HuRI) was generated by performing nine two-hybrid screens with the high confidence interactions determined by pairwise verification by quadruplicate retesting and sequence confirmation. This HI-III-20 dataset contains over 52,000 PPIs involving more than 8,000 proteins.	-	BIOGRID	Q15172	-	NP_006234|NP_001186685	P00540	-	NP_005363	-	-	-	-	-	-
2698122	5525	100170765	111517	936859	-	-	PPP2R5A	ERICH4	B56A|PR61A	C19orf69	Two-hybrid	physical	Luck K (2020)	PUBMED:32296183	9606	9606	High Throughput	-	-	This human reference interactome (HuRI) was generated by performing nine two-hybrid screens with the high confidence interactions determined by pairwise verification by quadruplicate retesting and sequence confirmation. This HI-III-20 dataset contains over 52,000 PPIs involving more than 8,000 proteins.	-	BIOGRID	Q15172	-	NP_006234|NP_001186685	A6NGS2	-	NP_001123986	-	-	-	-	-	-
2748844	57664	5525	121697	111517	-	-	PLEKHA4	PPP2R5A	PEPP1	B56A|PR61A	Affinity Capture-MS	physical	Shami Shah A (2019)	PUBMED:31091453	9606	9606	High Throughput	-	-	assayed using SILAC IP (stable isotope labeling by amino acids in cell culture-based quantitative immunoprecipitation)|only hits identified in both pull-downs have been included	-	BIOGRID	Q9H4M7	-	NP_001154826|NP_065955	Q15172	-	NP_006234|NP_001186685	-	-	-	-	-	-
