# Supplementary material for: Structural mechanism for inhibition of PP2A-B56α and oncogenicity by CIP2A
Source: Nat Commun. 2023 Feb 28;14:1143. doi: 10.1038/s41467-023-36693-9 (PMC9974998; doi:10.1038/s41467-023-36693-9)
Supplement: Supplementary file 5 — Supplementary Data 2 [file 41467_2023_36693_MOESM5_ESM.xlsx]

## Sheet: 2 sided t test p 0,05
Supplementary table 2
		p-value	Fold change	Normalized B56 docking motif score (Spep)	Putative B56 docking motif
Up-regulated B56α interactors
Protein CIP2A OS=Homo sapiens OX=9606 GN=CIP2A PE=1 SV=1	A0A087X211|A0A087X211_HUMAN	0.0319033	9.49758
Zinc finger protein 59 OS=Mus musculus OX=10090 GN=Zfp59 PE=4 SV=1	tr|F8VPX4|F8VPX4_MOUSE	0.000774481	4.8174	0.28	LIVLLEQEK
Guanine nucleotide-binding protein subunit gamma (Fragment) OS=Mus musculus OX=10090 GN=Gng12 PE=1 SV=1	tr|A0A0N4SVT3|A0A0N4SVT3_MOUSE	0.00371529	3.94732
Down-regulated B56α interactors
Serine/threonine-protein phosphatase 2A 65 kDa regulatory subunit A alpha isoform OS=Mus musculus OX=10090 GN=Ppp2r1a PE=1 SV=3	sp|Q76MZ3|2AAA_MOUSE	0.0273515	0.487089
Tubulin alpha-8 chain OS=Mus musculus OX=10090 GN=Tuba8 PE=1 SV=1	sp|Q9JJZ2|TBA8_MOUSE	0.00851123	0.486809
Triosephosphate isomerase OS=Mus musculus OX=10090 GN=Tpi1 PE=1 SV=4	sp|P17751|TPIS_MOUSE	0.0144556	0.480418	0.13	IACIGEKLD
Uncharacterized protein OS=Mus musculus OX=10090 GN=Eef2 PE=2 SV=1	tr|Q3TJZ1|Q3TJZ1_MOUSE	0.0354737	0.409754	0.45	LKDLEEDHA
Aconitate hydratase, mitochondrial OS=Mus musculus OX=10090 GN=Aco2 PE=1 SV=1	sp|Q99KI0|ACON_MOUSE	0.043144	0.354255	0.24	FARIHETNL
Protein S100-A11 OS=Mus musculus OX=10090 GN=S100a11 PE=1 SV=1	sp|P50543|S10AB_MOUSE	0.0457926	0.344045
DNA segment, Chr 1, Pasteur Institute 1 OS=Mus musculus OX=10090 GN=D1Pas1 PE=1 SV=1	tr|B9EIA2|B9EIA2_MOUSE	0.0276218	0.316447	0.34	IPIIKEKRD
MCG3124, isoform CRA_b OS=Mus musculus OX=10090 GN=Mif PE=1 SV=1	tr|Q545F0|Q545F0_MOUSE	0.00771667	0.294259
Histone deacetylase 6 (Fragment) OS=Mus musculus OX=10090 GN=Hdac6 PE=1 SV=1	tr|A0A1B0GX25|A0A1B0GX25_MOUSE	0.030774	0.199569	0.42	LASISESMA
