# Supplementary material for: Structural mechanism for inhibition of PP2A-B56α and oncogenicity by CIP2A
Source: Nat Commun. 2023 Feb 28;14:1143. doi: 10.1038/s41467-023-36693-9 (PMC9974998; doi:10.1038/s41467-023-36693-9)
Supplement: Supplementary file 6 — Supplementary Data 3 [file 41467_2023_36693_MOESM6_ESM.xlsx]

## Sheet: Sheet1
Supplementary table 4. Summary Data(MDAMB231_K21A Phosphoproteomics)
Confidence	Master Protein Accessions	Gene Name	Annotated Sequence	Modifications	Qvality q-value	Clone 1 Fold Change	Clone 1 Log2 Fold Change	Clone 1 FC Adj. P value
High	Q96GU1	PAGE5	[R].SQSSERGNDQESSQPVGPVIVQQPTEEK.[R]	1xPhospho [S3(99.5)]	3.10557e-06	0.151	-2.73	8.71602e-15
High	Q9NS26	SPANXA1	[R].SVPCDSNEANEMMPETPTGDSDPQPAPK.[K]	1xPhospho [T/S]	3.10557e-06	0.189	-2.4	8.71602e-15
High	O60732	MAGEC1	[K].DSQSPLQIPQSSPEGDDTQSPLQNSQSSPEGK.[D]	1xPhospho [S/T]	3.10557e-06	0.213	-2.23	1.72724e-13
High	O60732	MAGEC1	[R].EVPNSSPPRYEFLWGPR.[A]	1xPhospho [S/Y]	0.00010722	0.214	-2.22	1.8645e-12
Medium	Q92878	RAD50	[K].LDTVSSK.[I]	1xPhospho [T3(100)]	0.0341787	0.215	-2.22	3.78493e-11
High	Q9HAR2	ADGRL3	[R].YSTGSQSR.[I]	1xPhospho [S5(100)]	0.00385546	0.219	-2.19	7.3986e-11
High	Q7RTT5	SSX7	[R].KQLVIYEEISDPEEDDE.[-]	1xPhospho [S10(100)]	3.10557e-06	0.307	-1.7	1.02894e-07
High	O75764	TCEA3	[K].SSASSSPKRPSVER.[S]	1xPhospho [S]	6.79866e-05	0.309	-1.69	1.6634e-07
High	Q96QZ7	MAGI1	[R].KDSQNSSQHSVSSHR.[S]	3xPhospho [S3(100); S10(100); S]	0.000458763	0.322	-1.63	2.3514e-05
High	B4DJY2	TMEM233	[M].SQYAPSPDFKR.[A]	1xPhospho [S6(100)]	0.00146145	0.328	-1.61	8.89047e-06
High	Q9NS26	SPANXA1	[R].SVPCDSNEANEMMPETPTGDSDPQPAPK.[K]	1xPhospho [T16(99.4)]	3.10557e-06	0.366	-1.45	1.1444e-05
Medium	O75970	MPDZ	[K].SLTEHGVAATDGRLKVGDQILAVDDEIVVGYPIEK.[F]	3xPhospho [T3(96.8); T10(99.9); Y31(96.8)]	0.0407899	0.378	-1.4	0.000944798
Medium	Q8NDG6	TDRD9	[K].IGASSIARWISK.[E]	1xPhospho [S]	0.0144527	0.381	-1.39	9.74457e-05
High	Q9BW71	HIRIP3	[R].KQAREESEESEAEPVQR.[T]	1xPhospho [S7(100)]	6.79866e-05	0.387	-1.37	3.54448e-05
High	P27540	ARNT	[R].FARSDDEQSSADKER.[L]	2xPhospho [S4(100); S9(100)]	6.79866e-05	0.386	-1.37	4.25584e-05
Medium	P49006	MARCKSL1	[K].LSGLSFKR.[N]	1xPhospho [S5(100)]	0.0107518	0.39	-1.36	0.000188243
High	P48681	NES	[K].LELQFPRTPEGR.[R]	1xPhospho [T8(100)]	0.000269318	0.391	-1.35	1.47878e-05
High	Q96QZ7	MAGI1	[R].HAVPCTTRSPR.[E]	1xPhospho [S9(100)]	0.000241181	0.398	-1.33	0.000241012
High	Q15652	JMJD1C	[R].TDNVSDFSESSDSENSNKR.[I]	1xPhospho [S/T]	3.10557e-06	0.397	-1.33	0.000349106
High	O94888	UBXN7	[K].SPHKDLGHR.[K]	1xPhospho [S1(100)]	0.00264636	0.414	-1.27	0.000773334
High	O95819	MAP4K4	[R].KTNHSSPEAQSK.[Q]	1xPhospho [S6(99.6)]	3.10557e-06	0.414	-1.27	0.000940503
High	Q8IYB3	SRRM1	[K].TRHSPTPQQSNR.[T]	2xPhospho [S4(100); T6(100)]	0.000828732	0.416	-1.26	0.000221184
High	P49006	MARCKSL1	[K].AAATPESQEPQAK.[G]	1xPhospho [T4(99.7)]	0.000535982	0.423	-1.24	0.000296119
High	O95819	MAP4K4	[K].TNHSSPEAQSK.[Q]	1xPhospho [S5(99.7)]	0.00010722	0.445	-1.17	0.00297279
High	P49327	FASN	[K].ADEASELACPTPK.[E]	1xPhospho [T11(100)]	3.10557e-06	0.445	-1.17	0.00562088
Medium	Q9BXL7	CARD11	[R].IYNLQEEAR.[Q]	1xPhospho [Y2(100)]	0.0291408	0.446	-1.16	0.00480102
High	O94885	SASH1	[K].EVIKSPTASR.[I]	1xPhospho [S5(100)]	0.00126406	0.45	-1.15	0.000997888
High	P04792	HSPB1	[R].QLSSGVSEIR.[H]	1xPhospho [S3(100)]	0.000458763	0.451	-1.15	0.0115167
High	Q9ULT8	HECTD1	[K].NNCPDKTSAAAGSSSR.[K]	1xPhospho [S15(99.7)]	0.000118593	0.456	-1.13	0.0024992
High	Q9BW71	HIRIP3	[R].RASKAVEESSDEER.[Q]	3xPhospho [S3(100); S9(100); S10(100)]	0.00245707	0.457	-1.13	0.00995306
High	Q06587	RING1	[R].RPIPGSDQTTTMSGGEGEPGEGEGDGEDVSSDSAPDSAPGPAPK.[R]	3xPhospho [S30(100); S31(100); S33(100)]	3.10557e-06	0.459	-1.12	0.00597935
Medium	Q9H6U6	BCAS3	[K].QPMTLGTITK.[R]	1xPhospho [T]	0.0364391	0.463	-1.11	0.0351401
High	P08582	MELTF	[R].RDSSHAFTLDELR.[G]	1xPhospho [S3(100)]	0.00017312	0.471	-1.09	0.00146646
High	Q6WKZ4	RAB11FIP1	[K].GEIKDSSPSSSPSPK.[G]	3xPhospho [S10(100); S11(100); S13(100)]	0.00218324	0.469	-1.09	0.00562534
High	Q66PJ3	ARL6IP4	[R].KDTSRNCSASTSQGR.[K]	2xPhospho [S8(99); T/S]	0.00171138	0.471	-1.09	0.0193962
Medium	Q8NEJ9	NGDN	[R].ALSSSVIR.[E]	1xPhospho [S3(98.7)]	0.025425	0.476	-1.07	0.0043497
High	Q9BW71	HIRIP3	[K].RLSGSSEDEEDSGKGEPTAK.[G]	3xPhospho [S3(100); S5(100); S6(100)]	0.00010722	0.476	-1.07	0.00885028
High	P01583	IL1A	[K].VPDMFEDLKNCYSENEEDSSSIDHLSLNQK.[S]	1xPhospho [S13(100)]	3.10557e-06	0.476	-1.07	0.0483952
High	Q92738	USP6NL	[R].AYSQSPR.[H]	1xPhospho [S5(100)]	0.00475896	0.479	-1.06	0.00328747
High	Q9NS25	SPANXB1	[K].TMPETPTGDSDPQPAPK.[K]	1xPhospho [T/S]	0.000118593	0.48	-1.06	0.00971726
High	P49585	PCYT1A	[R].MLQAISPKQSPSSSPTR.[E]	2xPhospho [S6(100); S10(100)]	0.000190968	0.483	-1.05	0.0091117
High	Q13263	TRIM28	[R].SRSGEGEVSGLMR.[K]	1xPhospho [S3(100)]	3.10557e-06	0.484	-1.05	0.00990542
High	Q9BW71	HIRIP3	[K].SLKESEQESEEEILAQK.[K]	1xPhospho [S9(100)]	3.10557e-06	0.485	-1.04	0.0151904
High	Q9Y566	SHANK1	[R].HSKSIDEGMFSAEPYLR.[L]	1xPhospho [S/Y]	3.10557e-06	0.495	-1.02	0.00230578
High	Q8IVH2	FOXP4	[R].RDSSSHEETPGSHPLYGHGECK.[W]	1xPhospho [S3(98.8)]	0.000118593	0.494	-1.02	0.0162894
High	Q02543	RPL18A	[K].SSGEIVYCGQVFEKSPLR.[V]	1xPhospho [S15(100)]	3.10557e-06	0.497	-1.01	0.0132353
Medium	Q9Y4F5	CEP170B	[R].ESSPAARPSPEK.[V]	1xPhospho [S9(100)]	0.0138697	0.5	-1	0.00694285
High	P09651	HNRNPA1	[R].EDSQRPGAHLTVK.[K]	1xPhospho [S3(100)]	0.00102473	0.499	-1	0.00968841
High	P53618	COPB1	[R].QSLSHMLSAK.[L]	1xPhospho [S8(100)]	0.000118593	0.505	-0.99	0.0124855
Medium	Q8NEY8	PPHLN1	[R].KDSPHSRSGSSVSSR.[S]	4xPhospho [S3(100); S6(100); S8(100); S13(99.2)]	0.0337529	0.502	-0.99	0.0426542
High	Q14693	LPIN1	[R].VKHESSSSDEER.[A]	1xPhospho [S5(100)]	0.00155643	0.507	-0.98	0.0064248
High	Q9BXB5	OSBPL10	[R].TASRSPASCHEHPMADDPSK.[S]	1xPhospho [S5(99.1)]	3.10557e-06	0.508	-0.98	0.00827393
High	Q92597	NDRG1	[R].SRSHTSEGTR.[S]	1xPhospho [S3(100)]	0.00196537	0.506	-0.98	0.0251135
High	Q96B23	C18orf25	[R].RDSSESQLASTESDKPTTGR.[V]	1xPhospho [S3(100)]	3.10557e-06	0.507	-0.98	0.028133
High	P49790	NUP153	[K].EIKDSTSQHDDDNISTTSGFSSR.[A]	3xPhospho [S18(98.7); S21(98.7); S/T]	6.79866e-05	0.506	-0.98	0.111113
High	O75764	TCEA3	[K].GLECSDWKPEAGLSPPR.[K]	1xPhospho [S14(100)]	3.10557e-06	0.511	-0.97	0.0175008
High	Q96T23	RSF1	[R].QINYKEDSESDGSQK.[S]	3xPhospho [S8(100); S10(100); S13(100)]	0.00551063	0.511	-0.97	0.0255613
High	O75493	CA11	[M].GAAARLSAPR.[A]	1xPhospho [S7(100)]	0.00232269	0.513	-0.96	0.0371487
High	O60551	NMT2	[K].EKPNSGGTKSDSASDSQEIK.[I]	3xPhospho [T8(99.5); S14(100); S]	0.00363994	0.513	-0.96	0.0434856
High	Q9NS25	SPANXB1	[K].TMPETPTGDSDPQPAPKK.[M]	1xPhospho [T/S]	0.000155444	0.515	-0.96	0.0441516
Medium	Q7L4I2	RSRC2	[K].KEQSEVSVSPR.[A]	3xPhospho [S4(100); S7(100); S9(100)]	0.0182157	0.516	-0.95	0.016279
High	Q96QZ7	MAGI1	[R].KDSQNSSQHSVSSHR.[S]	2xPhospho [S3(100); S10(99.5)]	0.000458763	0.519	-0.95	0.0277309
High	O75376	NCOR1	[K].HEAPSSPISGQPCGDDQNASPSK.[L]	1xPhospho [S6(99.5)]	3.10557e-06	0.524	-0.93	0.0216813
High	Q8NDX1	PSD4	[R].QNTASPGSPVNSHLPGSPK.[Q]	3xPhospho [S5(100); S8(100); S17(100)]	0.000299297	0.525	-0.93	0.0294059
High	Q5VTR2	RNF20	[R].SGSALLQSQSSTEDPKDEPAELKPDSEDLSSQSSASK.[A]	1xPhospho [S11(98.5)]	3.10557e-06	0.524	-0.93	0.0322246
High	P18583	SON	[R].CVSVQTDPTDEIPTKK.[S]	1xPhospho [S3(100)]	5.00123e-05	0.523	-0.93	0.0370364
High	Q14145	KEAP1	[R].TFSYTLEDHTK.[Q]	1xPhospho [S3(100)]	0.000535982	0.523	-0.93	0.128768
High	Q9H6E5	TUT1	[R].SEGGGTGESSQGGTSKR.[L]	1xPhospho [S1(100)]	0.000284731	0.527	-0.92	0.0176274
Medium	Q08828	ADCY1	[R].RPPVCPMPGVSVRAGLPPHSPGQYLPSAAAGK.[E]	2xPhospho [Y24(90.1); S27(90.1)]	0.0310832	0.534	-0.91	0.0259536
High	Q04637	EIF4G1	[K].RSFSKEVEER.[S]	1xPhospho [S2(100)]	0.00320796	0.533	-0.91	0.0642692
High	Q8IWW6	ARHGAP12	[K].FNNDSHSPK.[V]	1xPhospho [S7(100)]	0.000412205	0.534	-0.91	0.0833154
High	O95819	MAP4K4	[R].VRSSSKSEGSPSQR.[L]	2xPhospho [S3(99.6); S5(100)]	0.00228017	0.536	-0.9	0.0360067
High	Q96MU7	YTHDC1	[R].AKSPTPDGSER.[I]	3xPhospho [S3(100); T5(100); S9(100)]	0.00452607	0.537	-0.9	0.0708609
High	P08238	HSP90AB1	[K].IEDVGSDEEDDSGKDKK.[K]	2xPhospho [S6(100); S12(100)]	0.000979282	0.54	-0.89	0.0248071
High	Q13042	CDC16	[K].NIISPPWDFREFEVEK.[Q]	1xPhospho [S4(100)]	0.000226919	0.541	-0.89	0.0672975
High	Q96QZ7	MAGI1	[R].KDSQNSSQHSVSSHR.[S]	1xPhospho [S3(100)]	5.00123e-05	0.543	-0.88	0.0247879
High	P08648	ITGA5	[R].LLESSLSSSEGEEPVEYK.[S]	1xPhospho [S4(99.1)]	3.10557e-06	0.542	-0.88	0.03566
High	Q5T8D3	ACBD5	[R].MQHLSEGTKGR.[Q]	1xPhospho [S5(100)]	0.00126406	0.545	-0.87	0.0300396
High	Q8WWQ0	PHIP	[R].AQSYDIQAWK.[K]	1xPhospho [S3(100)]	0.00156951	0.547	-0.87	0.0331807
High	O15042	U2SURP	[K].EKDECTPTR.[K]	1xPhospho [T6(100)]	0.00353038	0.549	-0.87	0.0507335
High	O75369	FLNB	[K].QKDFLDGVYAFEYYPSTPGR.[Y]	1xPhospho [T17(99.4)]	0.00010722	0.545	-0.87	0.0809762
High	Q13671	RIN1	[R].GSPATSPHLGR.[R]	1xPhospho [S6(99.6)]	0.00063469	0.55	-0.86	0.053308
High	P49585	PCYT1A	[K].TSPPCSPANLSR.[H]	1xPhospho [S2(99.6)]	0.000118593	0.554	-0.85	0.0413432
High	Q9NSU2	TREX1	[R].ASSPSEHGPRK.[S]	1xPhospho [S3(99.6)]	0.00363994	0.557	-0.85	0.0437163
Medium	Q7Z7G0	ABI3BP	[K].FLRPSPNVK.[L]	1xPhospho [S5(100)]	0.0381414	0.557	-0.85	0.086525
High	Q00653	NFKB2	[R].FYEDDENGWQAFGDFSPTDVHK.[Q]	1xPhospho [S16(100)]	3.10557e-06	0.554	-0.85	0.207021
High	Q9UK61	TASOR	[R].SSHSLDYDKDR.[V]	1xPhospho [S4(100)]	0.000118593	0.557	-0.84	0.036916
High	P28715	ERCC5	[K].LKTEKEPDATPPSPR.[T]	1xPhospho [S13(100)]	0.000994435	0.559	-0.84	0.0590477
Medium	Q9ULI0	ATAD2B	[R].SSKTRAASCPAAK.[A]	2xPhospho [S8(100); S/T]	0.0481562	0.557	-0.84	0.060832
High	Q13185	CBX3	[K].RKSLSDSESDDSK.[S]	3xPhospho [S3(100); S5(100); S7(100)]	0.0015152	0.558	-0.84	0.130391
Medium	Q9NQT8	KIF13B	[R].RATGPVR.[R]	1xPhospho [T3(100)]	0.0466646	0.564	-0.83	0.0339107
High	Q7LBC6	KDM3B	[K].SASDSGCDPASKK.[L]	1xPhospho [S1(100)]	0.00102473	0.561	-0.83	0.0515778
High	Q9H1E3	NUCKS1	[K].KDDSHSAEDSEDEKEDHK.[N]	1xPhospho [S]	0.00060502	0.563	-0.83	0.0684998
High	Q9UJM3	ERRFI1	[R].WSAEVTSSTYSDEDRPPKVPPREPLSPSNSR.[T]	1xPhospho [S/T/Y]	6.79866e-05	0.562	-0.83	0.111501
High	Q9BW71	HIRIP3	[R].DLPAQRGEESSEEEEKGYK.[G]	2xPhospho [S10(100); S11(100)]	0.00182451	0.567	-0.82	0.0615679
Medium	Q5T200	ZC3H13	[R].DKPRSTSPAGQHHSPISSR.[H]	4xPhospho [T6(98.1); S7(98.1); S18(99); S]	0.017199	0.566	-0.82	0.0701903
High	O95819	MAP4K4	[R].GEKDETEYEYSGSEEEEEEVPEQEGEPSSIVNVPGESTLRR.[D]	2xPhospho [S11(100); S13(100)]	3.10557e-06	0.565	-0.82	0.0714791
High	O94915	FRYL	[R].INHSSSLAR.[T]	1xPhospho [S6(100)]	0.00126406	0.566	-0.82	0.0777908
High	Q96E39	RBMXL1	[K].VEQATKPSFER.[G]	1xPhospho [S8(100)]	0.00335848	0.565	-0.82	0.0832142
High	Q09161	NCBP1	[R].RHSDENDGGQPHK.[R]	1xPhospho [S3(100)]	5.00123e-05	0.565	-0.82	0.0946124
High	Q5JSH3	WDR44	[K].YNTEGRVSPSPSQESLSSSK.[S]	2xPhospho [S8(100); S10(99.2)]	3.10557e-06	0.571	-0.81	0.0467558
High	P28290	ITPRID2	[R].SADNLSCPSPLNVMEPVTELMQEQSYLK.[S]	2xPhospho [S6(100); S9(100)]	3.10557e-06	0.569	-0.81	0.0568553
High	Q9UQ35	SRRM2	[K].VKPETPPRQSHSGSISPYPK.[V]	5xPhospho [T5(100); S10(100); S12(100); S14(100); S16(100)]	0.00164075	0.572	-0.81	0.058816
High	Q86W56	PARG	[R].SPQNDDHSDTDSEENRDNQQFLTTVK.[L]	3xPhospho [S8(100); T10(100); S12(100)]	5.00123e-05	0.57	-0.81	0.0666824
High	P10398	ARAF	[K].SPHSKSPAEQR.[E]	2xPhospho [S1(100); S6(100)]	0.00443399	0.571	-0.81	0.0721433
High	Q96S59	RANBP9	[K].SQDSYPVSPRPFSSPSMSPSHGMNIHNLASGK.[G]	3xPhospho [S8(100); S/Y]	3.10557e-06	0.571	-0.81	0.0920493
High	O60551	NMT2	[K].EKPNSGGTKSDSASDSQEIK.[I]	1xPhospho [S12(98.7)]	0.00189493	0.571	-0.81	0.0932176
High	Q96JM3	CHAMP1	[K].TSPASLDFPESQKSSR.[G]	1xPhospho [S15(100)]	0.00264636	0.574	-0.8	0.0766112
High	Q8IZL8	PELP1	[K].LRSPRGSPDGSLQTGKPSAPK.[K]	2xPhospho [S3(100); S7(98.9)]	0.00215885	0.576	-0.8	0.100317
Medium	Q92615	LARP4B	[R].KNSFGYR.[K]	1xPhospho [S3(100)]	0.0278704	0.576	-0.8	0.101618
High	Q6PRD1	GPR179	[K].SHSLKAPVQQGSMR.[S]	1xPhospho [S3(100)]	0.00725993	0.574	-0.8	0.159643
High	Q8IX90	SKA3	[R].LNDNVFATPSPIIQQLEK.[S]	2xPhospho [T8(100); S10(100)]	3.10557e-06	0.576	-0.8	0.165886
Medium	Q8IXT5	RBM12B	[K].KRSGSLER.[D]	2xPhospho [S3(100); S5(100)]	0.0150421	0.58	-0.79	0.0570353
High	Q9Y6Y0	IVNS1ABP	[K].QISSSSTGCLSSPNATVQSPK.[H]	1xPhospho [S12(100)]	3.10557e-06	0.58	-0.79	0.0763834
Medium	Q9H307	PNN	[R].KRSISESSR.[S]	3xPhospho [S3(100); S7(99.6); S8(99.6)]	0.0268707	0.577	-0.79	0.0967601
High	Q96ST2	IWS1	[K].FHSSDSEEEEHKK.[Q]	2xPhospho [S4(100); S6(100)]	0.000535982	0.577	-0.79	0.110479
High	Q14978	NOLC1	[K].AAKNSEEEEEEK.[K]	1xPhospho [S5(100)]	0.00010722	0.577	-0.79	0.15095
High	O14867	BACH1	[K].GFWSDICSTDTPCQMQLSPAVAK.[D]	1xPhospho [S18(100)]	3.10557e-06	0.583	-0.78	0.0570538
High	Q86X95	CIR1	[K].CSGHNNSDSEEKDK.[S]	2xPhospho [S7(100); S9(100)]	0.000118593	0.581	-0.78	0.0815054
Medium	Q9UKJ3	GPATCH8	[R].KRSWGHESPEER.[H]	2xPhospho [S3(100); S8(100)]	0.0442233	0.582	-0.78	0.0969469
High	Q9Y5K6	CD2AP	[R].FNGGHSPTHSPEK.[I]	1xPhospho [S6(100)]	3.10557e-06	0.583	-0.78	0.179747
Medium	Q9H8Y5	ANKZF1	[R].TSCSGSGERESPERK.[L]	1xPhospho [S11(100)]	0.0128019	0.588	-0.77	0.0846366
High	Q9H1A4	ANAPC1	[R].NFDFEGSLSPVIAPK.[K]	1xPhospho [S]	3.10557e-06	0.585	-0.77	0.109948
Medium	Q2WGJ6	KLHL38	[R].SIYVLGGMAVSSGR.[S]	1xPhospho [S/Y]	0.010314	0.59	-0.76	0.059417
High	Q9BW71	HIRIP3	[K].SLKESEQESEEEILAQKK.[E]	2xPhospho [S5(100); S9(100)]	5.00123e-05	0.591	-0.76	0.0970756
High	Q6ZV73	FGD6	[K].LDHQHSPR.[I]	1xPhospho [S6(100)]	0.00136563	0.589	-0.76	0.118368
High	Q9BXB5	OSBPL10	[R].TASRSPASCHEHPMADDPSK.[S]	1xPhospho [S5(99.2)]	3.10557e-06	0.588	-0.76	0.126106
High	Q92622	RUBCN	[K].CNMMSQCLEEEEVEEEDSDREIQELK.[Q]	1xPhospho [S18(100)]	3.10557e-06	0.592	-0.76	0.13092
High	P28290	ITPRID2	[R].TGVPSTASVGK.[S]	1xPhospho [S8(100)]	5.00123e-05	0.59	-0.76	0.139556
High	Q8NDX1	PSD4	[K].SHSSPSLHQDEAPTTAK.[V]	1xPhospho [S3(99.8)]	3.10557e-06	0.596	-0.75	0.0859343
High	P48681	NES	[R].QEASTGQSPEDHASLAPPLSPDHSSLEAK.[D]	1xPhospho [S20(100)]	3.10557e-06	0.593	-0.75	0.0882794
Medium	P52823	STC1	[R].RCSTFQR.[M]	1xPhospho [S3(100)]	0.0154	0.594	-0.75	0.090566
High	P35367	HRH1	[R].SLPSFSEIK.[L]	2xPhospho [S1(100); S4(100)]	0.00375886	0.594	-0.75	0.108745
High	Q9H6E5	TUT1	[R].TRSEGGGTGESSQGGTSK.[R]	1xPhospho [S3(99.6)]	0.000299297	0.595	-0.75	0.132897
High	P49585	PCYT1A	[R].MLQAISPKQSPSSSPTRER.[S]	3xPhospho [S6(100); S10(99); T16(99)]	0.000546738	0.593	-0.75	0.13662
High	Q5T5U3	ARHGAP21	[K].TQSPHSPKEESER.[K]	1xPhospho [S6(100)]	3.10557e-06	0.595	-0.75	0.136935
High	Q8IYB3	SRRM1	[K].RESPSPAPKPR.[K]	2xPhospho [S3(100); S5(100)]	0.00911927	0.593	-0.75	0.238657
High	Q9BW71	HIRIP3	[R].FRFNSESESGSEASSPDYFGPPAK.[N]	2xPhospho [S5(100); S9(100)]	3.10557e-06	0.598	-0.74	0.0519533
Medium	Q9BRD0	BUD13	[R].TKSSDSDLSPPRR.[S]	4xPhospho [S3(99.3); S4(100); S6(100); S9(100)]	0.0339891	0.599	-0.74	0.109242
High	O00566	MPHOSPH10	[R].KSPVFSDEDSDLDFDISKLEQQSK.[V]	3xPhospho [S2(100); S6(100); S10(100)]	0.00185309	0.6	-0.74	0.131055
Medium	Q13185	CBX3	[K].RKSLSDSESDDSK.[S]	2xPhospho [S3(100); S5(99.4)]	0.0364391	0.599	-0.74	0.132007
High	Q9Y597	KCTD3	[R].RTESFHSYRDFQTINLNR.[N]	2xPhospho [S4(100); S7(100)]	0.000473556	0.599	-0.74	0.143991
High	P49585	PCYT1A	[R].MLQAISPKQSPSSSPTR.[E]	3xPhospho [S6(100); S10(100); S14(98.6)]	0.00066482	0.598	-0.74	0.166836
High	Q8IYB3	SRRM1	[K].GTEKRESPSPAPKPR.[K]	2xPhospho [S7(100); S9(100)]	0.00162691	0.599	-0.74	0.170962
High	Q9UPR0	PLCL2	[K].KLSSNCSGVEGDVTDEDEGAEMSQR.[M]	1xPhospho [T14(100)]	3.10557e-06	0.599	-0.74	0.198991
High	Q6PJT7	ZC3H14	[K].KFNHDGEEEEEDDDYGSR.[T]	1xPhospho [S17(100)]	3.10557e-06	0.601	-0.74	0.253181
High	Q4G0J3	LARP7	[R].KRSSSEDAESLAPR.[S]	2xPhospho [S3(100); S]	0.00154327	0.603	-0.73	0.103279
High	P13674	P4HA1	[K].SASDDQSDQKTTPK.[K]	1xPhospho [T12(100)]	0.00010722	0.601	-0.73	0.115627
High	Q9BW71	HIRIP3	[K].RPPTPCSDPERK.[R]	2xPhospho [T4(100); S7(100)]	0.00935917	0.602	-0.73	0.119337
High	Q8IWW6	ARHGAP12	[R].SFGHFPGPEFLDVEK.[T]	1xPhospho [S1(100)]	6.79866e-05	0.604	-0.73	0.138985
High	P35659	DEK	[R].TKCPEILSDESSSDEDEKK.[N]	4xPhospho [S8(100); S11(100); S12(100); S13(100)]	0.000241181	0.601	-0.73	0.140511
High	Q8IYB3	SRRM1	[K].KAASPSPQSVR.[R]	3xPhospho [S4(100); S6(100); S9(100)]	0.00060502	0.601	-0.73	0.172731
High	Q9BW71	HIRIP3	[R].TLDSDEERPRPAPPDWSHMR.[G]	1xPhospho [S4(100)]	3.10557e-06	0.604	-0.73	0.190269
Medium	Q96S59	RANBP9	[R].CLGGRSPK.[S]	1xPhospho [S6(100)]	0.010631	0.604	-0.73	0.197136
High	Q92613	JADE3	[R].KDSSDRENPPHDSR.[R]	2xPhospho [S3(100); S4(100)]	0.00287933	0.601	-0.73	0.240038
High	Q04637	EIF4G1	[R].KAASLTEDRDR.[G]	1xPhospho [S4(100)]	0.000675874	0.605	-0.73	0.24222
High	Q15643	TRIP11	[K].SVPNTPLRPNQQSVVNSSFSELFVK.[F]	2xPhospho [S1(100); T5(100)]	0.00241654	0.603	-0.73	0.249282
High	Q9NS25	SPANXB1	[R].SVPCESNEANEANEANKTMPETPTGDSDPQPAPK.[K]	1xPhospho [T22(98.5)]	3.10557e-06	0.607	-0.72	0.182767
High	Q9UJM3	ERRFI1	[R].SHSGPAGSFNKPAIR.[I]	1xPhospho [S3(100)]	3.10557e-06	0.607	-0.72	0.190118
High	Q13435	SF3B2	[K].GFEEEHKDSDDDSSDDEQEKKPEAPK.[L]	3xPhospho [S9(100); S13(100); S14(100)]	3.10557e-06	0.606	-0.72	0.212563
High	P08670	VIM	[R].TYSLGSALRPSTSR.[S]	1xPhospho [S11(100)]	0.000118593	0.608	-0.72	0.214569
Medium	Q8TF01	PNISR	[R].SRSIDKDR.[K]	2xPhospho [S1(100); S3(100)]	0.0164427	0.606	-0.72	0.229917
High	Q96RK0	CIC	[R].KKSSSEAKPTSLGLAGGHK.[E]	2xPhospho [S3(99.4); S/T]	0.00125409	0.605	-0.72	0.265729
High	O95197	RTN3	[R].QFSHTNAALEEVSR.[C]	1xPhospho [S3(100)]	3.10557e-06	0.607	-0.72	0.295288
High	Q9H307	PNN	[R].GFSDSGGGPPAK.[Q]	1xPhospho [S3(100)]	0.000504696	0.611	-0.71	0.134818
High	Q9UPV0	CEP164	[R].EQAPSPPAACEK.[G]	1xPhospho [S5(100)]	0.000241181	0.61	-0.71	0.148231
High	Q13263	TRIM28	[R].SRSGEGEVSGLMR.[K]	1xPhospho [S3(100)]	0.00174007	0.613	-0.71	0.158691
High	Q8IY63	AMOTL1	[R].ANSGQAHKDEALKELK.[Q]	1xPhospho [S3(100)]	0.000284731	0.611	-0.71	0.169616
Medium	Q13427	PPIG	[R].NVSESPNRKNEK.[E]	2xPhospho [S3(100); S5(100)]	0.0120353	0.612	-0.71	0.174894
High	Q13151	HNRNPA0	[K].AVPKEDIYSGGGGGGSR.[S]	1xPhospho [S16(100)]	0.00048963	0.612	-0.71	0.185601
High	P55854	SUMO3	[K].RHTPLSK.[L]	1xPhospho [T3(100)]	0.00315416	0.611	-0.71	0.187108
Medium	O75494	SRSF10	[R].SFDYNYR.[R]	1xPhospho [S1(100)]	0.0316021	0.609	-0.71	0.206752
High	Q9BW71	HIRIP3	[K].NGVAAEVSPAKEENPRR.[A]	1xPhospho [S8(100)]	3.10557e-06	0.612	-0.71	0.242178
High	P08238	HSP90AB1	[K].IEDVGSDEEDDSGKDK.[K]	1xPhospho [S6(100)]	3.10557e-06	0.61	-0.71	0.251437
High	P08670	VIM	[R].SVSSSSYR.[R]	1xPhospho [S3(100)]	0.00448517	0.612	-0.71	0.318927
High	Q9NS25	SPANXB1	[R].SVPCESNEANEANEANKTMPETPTGDSDPQPAPK.[K]	1xPhospho [T/S]	3.10557e-06	0.617	-0.7	0.0905228
High	Q8IZM8	ZNF654	[K].KCQTLFGFDSDDESA.[-]	2xPhospho [S10(100); S14(100)]	8.90703e-05	0.617	-0.7	0.0926186
High	Q15057	ACAP2	[K].SSPSTGSLDSGNESKEK.[L]	2xPhospho [S7(99.4); S10(100)]	0.000241181	0.616	-0.7	0.12084
Medium	O94806	PRKD3	[M].SANNSPPSAQKSVLPTAIPAVLPAASPCSSPK.[T]	4xPhospho [S29(94.3); S30(94.3); S/T]	0.0383292	0.615	-0.7	0.125145
High	P30825	SLC7A1	[R].TPDGNLDQCK.[-]	1xPhospho [T1(100)]	6.79866e-05	0.616	-0.7	0.127459
High	O94885	SASH1	[K].KPLFFDGSPEKPPEDDSDSLTTSPSSSSLDTWGAGR.[K]	1xPhospho [S23(99.2)]	3.10557e-06	0.616	-0.7	0.161827
High	Q9UPQ9	TNRC6B	[R].SSSSTGSEVGGQSTGSNHK.[A]	2xPhospho [S/T];	3.10557e-06	0.614	-0.7	0.163525
High	P49756	RBM25	[K].QEPESEEEEEEKQEKEEK.[R]	1xPhospho [S5(100)]	3.10557e-06	0.616	-0.7	0.184394
High	Q3L8U1	CHD9	[R].TLIKSEPVSPK.[N]	2xPhospho [S5(100); S9(100)]	0.00830363	0.614	-0.7	0.21139
High	Q8TDD1	DDX54	[K].QKIDDRDSDEEGASDR.[R]	1xPhospho [S8(100)]	3.10557e-06	0.614	-0.7	0.233943
High	Q07352	ZFP36L1	[R].RHSVTLPSSK.[F]	1xPhospho [S3(100)]	0.00126406	0.614	-0.7	0.245527
Medium	Q504Y0	SLC39A12	[K].ESEDGPVSWDQTCFSARQLVEIFLQK.[G]	4xPhospho [S2(100); S8(100); T12(100); S15(100)]	0.0194772	0.616	-0.7	0.303316
High	Q8TED9	AFAP1L1	[R].EVSKPVGGAEGVEVPRSPVLLCK.[L]	1xPhospho [S17(100)]	3.10557e-06	0.622	-0.69	0.153329
High	Q5T200	ZC3H13	[R].AQDIIGHHQSEDRETSDR.[A]	1xPhospho [S10(100)]	3.10557e-06	0.619	-0.69	0.204307
Medium	O00425	IGF2BP3	[K].GNVETCAK.[A]	1xPhospho [T5(100)]	0.0383911	0.62	-0.69	0.236609
High	Q96MU7	YTHDC1	[R].AKSPTPDGSER.[I]	2xPhospho [S3(100); T5(100)]	0.00513899	0.619	-0.69	0.266058
High	Q15424	SAFB	[K].MSSPEDDSDTKR.[L]	1xPhospho [S3(100)]	0.000269318	0.619	-0.69	0.273185
Medium	Q13523	PRPF4B	[R].KSKSPTLR.[R]	2xPhospho [S2(100); S4(99.7)]	0.0291182	0.624	-0.68	0.111677
High	Q8N1G0	ZNF687	[K].QESCSPHHPQVLAQQGSGSSPK.[A]	2xPhospho [S5(99.2); S20(100)]	3.10557e-06	0.624	-0.68	0.153247
High	P42696	RBM34	[R].KRSVQEGENPDDGVR.[G]	1xPhospho [S3(100)]	0.0011249	0.625	-0.68	0.182681
High	Q7L4I2	RSRC2	[R].ERLNSSENGEDRHK.[R]	1xPhospho [S5(99.6)]	0.00498908	0.626	-0.68	0.224091
High	P07355	ANXA2	[K].SYSPYDMLESIRK.[E]	1xPhospho [Y5(100)]	3.10557e-06	0.625	-0.68	0.233438
High	Q8N5J2	MINDY1	[R].ACSMPQELPQSPR.[T]	1xPhospho [S11(100)]	6.79866e-05	0.626	-0.68	0.240624
High	Q9UQ35	SRRM2	[R].RSLSGSSPCPK.[Q]	3xPhospho [S2(100); S4(100); S7(99.5)]	0.00371849	0.624	-0.68	0.250698
High	O94885	SASH1	[R].TCSFGGFDLTNR.[S]	1xPhospho [S3(100)]	0.000365072	0.625	-0.68	0.253524
High	P17096	HMGA1	[K].KLEKEEEEGISQESSEEEQ.[-]	3xPhospho [S11(100); S14(100); S15(100)]	3.10557e-06	0.625	-0.68	0.272183
High	P35659	DEK	[K].NQNSSKKESESEDSSDDEPLIK.[K]	4xPhospho [S9(98.5); S11(100); S14(100); S15(100)]	0.00010722	0.625	-0.68	0.287587
High	Q9H3M7	TXNIP	[R].LESPTTPLLDDMDGSQDSPIFMYAPEFK.[F]	1xPhospho [T6(99.3)]	3.10557e-06	0.625	-0.68	0.316375
Medium	Q8IWA6	CCDC60	[R].GSTLSLSR.[A]	1xPhospho [S/T]	0.0486008	0.625	-0.68	0.335417
Medium	Q96QU8	XPO6	[K].MASVNGSSQNCVSGQERGRLGVLAMSCINELMSK.[N]	3xPhospho [S]	0.0349904	0.625	-0.68	0.453777
High	Q96QD9	FYTTD1	[R].LVGATATSSPPPK.[A]	1xPhospho [T/S]	3.10557e-06	0.628	-0.67	0.165011
High	P35659	DEK	[K].CPEILSDESSSDEDEKK.[N]	4xPhospho [S6(100); S9(100); S10(100); S11(100)]	0.000443445	0.626	-0.67	0.172515
High	Q86UU0	BCL9L	[R].SVSLDSQMGYLPAPGGMANLPF.[-]	1xPhospho [S3(100)]	0.00326326	0.629	-0.67	0.172565
High	Q9Y5K6	CD2AP	[R].TSSSETEEKKPEKPLILQSLGPK.[T]	1xPhospho [S/T]	3.10557e-06	0.629	-0.67	0.196043
High	O15014	ZNF609	[R].RGSQNSSEHRPPASSTSEDVK.[A]	1xPhospho [S3(100)]	0.000284731	0.629	-0.67	0.20374
High	Q9Y5B9	SUPT16H	[K].RKASVHSSGR.[G]	1xPhospho [S4(100)]	0.00103807	0.63	-0.67	0.215387
High	Q8N5F7	NKAP	[R].IGELGAPEVWGLSPKNPEPDSDEHTPVEDEEPKK.[S]	2xPhospho [S13(100); S21(98.9)]	6.79866e-05	0.629	-0.67	0.216077
High	Q15652	JMJD1C	[R].LRTDNVSDFSESSDSENSNKR.[I]	3xPhospho [S7(100); S12(100); S13(100)]	0.000888449	0.627	-0.67	0.228266
High	Q01813	PFKP	[R].SFAGNLNTYK.[R]	1xPhospho [S1(100)]	0.00010722	0.63	-0.67	0.251657
High	Q92599	SEPTIN8	[R].SDIGAHQPGMSLSSSKVMMTK.[A]	3xPhospho [T20(99.5); S]	0.00610299	0.631	-0.67	0.32537
High	Q1KMD3	HNRNPUL2	[K].AAEEQGDDQDSEKSKPAGSDGERR.[G]	2xPhospho [S11(100); S14(99.1)]	0.000257829	0.628	-0.67	0.381305
Medium	Q8NEY8	PPHLN1	[R].DDHSASRQPEYR.[D]	1xPhospho [S4(100)]	0.0110974	0.629	-0.67	0.393826
High	Q9C0C9	UBE2O	[K].TKSEAESASPEETPDGSASPVEMQDEGAEEPHEAGEQLPPFLLK.[E]	2xPhospho [S9(100); S17(98.7)]	3.10557e-06	0.632	-0.66	0.21624
Medium	Q13427	PPIG	[R].SRSKEYHR.[Y]	2xPhospho [S1(100); S3(100)]	0.0185274	0.635	-0.66	0.414106
High	Q9H089	LSG1	[R].RAPAGGSLGR.[A]	1xPhospho [S7(100)]	0.00363994	0.639	-0.65	0.143468
High	Q8NEY8	PPHLN1	[R].SFSHDRR.[S]	1xPhospho [S3(100)]	0.00447236	0.639	-0.65	0.199841
High	Q6PD62	CTR9	[R].RKGSGSEQEGEDEEGGER.[K]	1xPhospho [S4(100)]	5.00123e-05	0.636	-0.65	0.226622
High	Q68CP9	ARID2	[R].KYSDSSLPPSNSGK.[I]	1xPhospho [S/Y]	8.90703e-05	0.637	-0.65	0.23409
High	Q13596	SNX1	[R].RFSDFLGLYEK.[L]	1xPhospho [S3(100)]	0.000118593	0.635	-0.65	0.235742
High	Q9NYF8	BCLAF1	[K].QKFNDSEGDDTEETEDYR.[Q]	3xPhospho [S6(100); T11(100); T14(100)]	0.000783297	0.636	-0.65	0.243921
High	P08651	NFIC	[R].HKSGSMEEDVDTSPGGDYYTSPSSPTSSSR.[N]	2xPhospho [S24(98); S/T/Y]	0.000209428	0.639	-0.65	0.24897
High	Q8IXK0	PHC2	[K].YAQGFLPEKLPQQDHTTTTDSEMEEPYLQESK.[E]	1xPhospho [T/S/Y]	3.10557e-06	0.636	-0.65	0.27149
High	Q01130	SRSF2	[R].SRSRSPPPVSK.[R]	3xPhospho [S1(100); S3(100); S5(100)]	0.00146145	0.637	-0.65	0.303885
High	Q6NYC8	PPP1R18	[R].SCLAKGSPER.[H]	1xPhospho [S7(100)]	0.000675874	0.638	-0.65	0.306389
Medium	Q15149	PLEC	[K].RASFAEK.[T]	1xPhospho [S3(100)]	0.0222402	0.636	-0.65	0.336365
High	O75164	KDM4A	[K].KSSSSLGSGSSRDSISSDSETSEPLSCR.[A]	2xPhospho [S16(94.8); S17(99.8)]	0.00010722	0.636	-0.65	0.454092
Medium	Q8NEV4	MYO3A	[K].YLEMKFTSSGAVVGAQISEYLLEK.[S]	4xPhospho [S18(95); Y/T/S]	0.0396399	0.64	-0.64	0.152643
Medium	Q9NVG8	TBC1D13	[R].NRSGVTNMSSPHK.[N]	2xPhospho [S3(99.5); S/T]	0.0485031	0.64	-0.64	0.208855
High	Q08945	SSRP1	[K].SKEFVSSDESSSGENK.[S]	4xPhospho [S6(100); S7(100); S10(100); S11(100)]	0.000473556	0.64	-0.64	0.235603
High	Q5T200	ZC3H13	[R].REHSPDSDAYNSGDDKNEK.[H]	3xPhospho [S4(100); S7(100); S12(100)]	0.0010519	0.641	-0.64	0.240624
High	P48436	SOX9	[K].ALQADSPHSSSGMSEVHSPGEHSGQSQGPPTPPTTPK.[T]	2xPhospho [S18(95.7); T31(100)]	3.10557e-06	0.642	-0.64	0.249786
High	P35658	NUP214	[R].SAQGSSSPVPSMVQKSPRITPPAAKPGSPQAK.[S]	3xPhospho [S11(98.2); T20(98.2); S28(100)]	0.000118593	0.643	-0.64	0.260111
High	Q8N4C8	MINK1	[R].NLLHADSNGYTNLPDVVQPSHSPTENSK.[G]	1xPhospho [S22(100)]	3.10557e-06	0.643	-0.64	0.27445
High	Q13435	SF3B2	[R].SSLGQSASETEEDTVSVSKK.[E]	2xPhospho [T10(100); S/T]	3.10557e-06	0.643	-0.64	0.294957
High	Q9UQ35	SRRM2	[K].VKPETPPRQSHSGSISPYPK.[V]	4xPhospho [T5(100); S12(98.5); S14(100); S16(100)]	0.00240324	0.644	-0.64	0.313176
High	Q9BW71	HIRIP3	[R].KQAREESEESEAEPVQR.[T]	2xPhospho [S7(100); S10(100)]	0.000284731	0.641	-0.64	0.390181
Medium	P08559	PDHA1	[K].SDPIMLLK.[D]	1xPhospho [S1(100)]	0.0357027	0.642	-0.64	0.404429
High	Q5T8P6	RBM26	[R].RLNHSPPQSSSR.[Y]	1xPhospho [S5(100)]	0.00659851	0.644	-0.64	0.441014
High	Q8NEM2	SHCBP1	[K].GLFQDEDSCSDCSYRDKPGSSLQSFMPEGK.[T]	3xPhospho [S/Y]	0.000118593	0.643	-0.64	0.497813
High	Q8NDI1	EHBP1	[K].ATDEDMQSLASLMSMK.[Q]	1xPhospho [S8(100)]	3.10557e-06	0.643	-0.64	0.520188
High	Q6PIJ6	FBXO38	[K].NKDVYPSCSSTTASTVGNSSSHNTASQSPDFVR.[T]	1xPhospho [S28(100)]	3.10557e-06	0.648	-0.63	0.220199
High	O00512	BCL9	[R].SISADSFDQRDPGTPNDDSDIKECNSADHIK.[S]	2xPhospho [S3(100); T14(100)]	3.10557e-06	0.647	-0.63	0.230497
High	P23497	SP100	[R].SLTWPPSGSPSHAGTTPPENGLSEHPCETEQINAK.[R]	1xPhospho [T3(98.2)]	3.10557e-06	0.645	-0.63	0.23409
High	Q9P270	SLAIN2	[K].SSDRNPPLSPQSSIDSELSASELDEDSIGSNYK.[L]	1xPhospho [S9(100)]	3.10557e-06	0.647	-0.63	0.234972
High	Q969S3	ZNF622	[R].GTHDRDPSEKPPR.[L]	1xPhospho [S8(100)]	0.00748788	0.645	-0.63	0.240273
High	P54253	ATXN1	[R].RWSAPESR.[K]	1xPhospho [S3(100)]	0.00335848	0.647	-0.63	0.288746
High	O60216	RAD21	[K].EKEKEDDEEEEDEDASGGDQDQEER.[R]	1xPhospho [S16(100)]	3.10557e-06	0.647	-0.63	0.309267
High	P17535	JUND	[R].LAALKDEPQTVPDVPSFGESPPLSPIDMDTQER.[I]	1xPhospho [S20(100)]	3.10557e-06	0.644	-0.63	0.313496
Medium	Q9Y6G9	DYNC1LI1	[R].KPVTVSPTTPTSPTEGEAS.[-]	3xPhospho [S6(100); T8(100); S19(96.8)]	0.0111362	0.648	-0.63	0.316689
High	Q01804	OTUD4	[K].QFYNQTYGSRK.[Y]	1xPhospho [S9(100)]	0.00905105	0.645	-0.63	0.332183
High	P08238	HSP90AB1	[K].IEDVGSDEEDDSGKDKK.[K]	1xPhospho [S6(100)]	3.10557e-06	0.648	-0.63	0.351217
High	Q5T200	ZC3H13	[R].VLHSGSRDR.[E]	2xPhospho [S4(100); S6(100)]	0.00541431	0.645	-0.63	0.361735
High	P61313	RPL15	[K].FHHTIGGSR.[R]	1xPhospho [S8(100)]	0.00643734	0.645	-0.63	0.37914
High	Q1KMD3	HNRNPUL2	[R].SKSPLPPEEEAKDEEEDQTLVNLDTYTSDLHFQVSK.[D]	1xPhospho [S3(98.6)]	0.00255002	0.646	-0.63	0.391954
Medium	A0A1B0GUA9	0	[K].DTGTTHRRHRPGLR.[A]	2xPhospho [T2(98.6); T4(98.6)]	0.0266024	0.647	-0.63	0.420226
High	Q9UJY4	GGA2	[K].RNPSSSTLPGGGVQNPSADR.[N]	1xPhospho [S4(100)]	3.10557e-06	0.652	-0.62	0.174308
High	Q13017	ARHGAP5	[R].HRGSEEDPLLSPVETWK.[G]	2xPhospho [S4(100); S11(100)]	3.10557e-06	0.653	-0.62	0.244569
High	Q9NS25	SPANXB1	[R].SVPCESNEANEANEANKTMPETPTGDSDPQPAPK.[K]	2xPhospho [T18(98.5); T/S]	3.10557e-06	0.649	-0.62	0.282788
Medium	P04114	APOB	[R].SVMAPFTMTIDAHTNGNGK.[L]	1xPhospho [T14(97.7)]	0.036689	0.652	-0.62	0.310237
High	P35659	DEK	[K].KESESEDSSDDEPLIKK.[L]	4xPhospho [S3(100); S5(100); S8(100); S9(100)]	0.000269318	0.649	-0.62	0.320982
Medium	Q96QZ7	MAGI1	[R].IIEGSPADRCGKLK.[V]	1xPhospho [S5(100)]	0.0134495	0.653	-0.62	0.324023
High	Q92870	APBB2	[K].SQPVQGQASTIIGNGDLLLQKPNRPQSSPEDGQVATVSSSPETK.[K]	1xPhospho [S40(100)]	3.10557e-06	0.652	-0.62	0.338194
High	Q96RK0	CIC	[R].KVFSPVIR.[S]	1xPhospho [S4(100)]	0.00738035	0.651	-0.62	0.339151
High	Q8IYB3	SRRM1	[K].AKSPTPSPSPPRNSDQEGGGK.[K]	5xPhospho [S3(100); T5(100); S7(100); S9(100); S14(100)]	0.00169855	0.651	-0.62	0.367943
High	P85037	FOXK1	[R].SGGLQTPECLSREGSPIPHDPEFGSK.[L]	3xPhospho [T6(100); S11(100); S15(100)]	3.10557e-06	0.65	-0.62	0.419325
High	Q16204	CCDC6	[K].LDQPVSAPPSPR.[D]	1xPhospho [S10(100)]	3.10557e-06	0.65	-0.62	0.421601
High	P18858	LIG1	[R].KQSQIQNQQGEDSGSDPEDTY.[-]	2xPhospho [S13(100); S15(100)]	3.10557e-06	0.65	-0.62	0.422033
High	Q9UJM3	ERRFI1	[R].SHSGPAGSFNKPAIR.[I]	2xPhospho [S3(100); S8(100)]	0.000269318	0.651	-0.62	0.435441
High	O43566	RGS14	[R].LGSPDATR.[K]	1xPhospho [S3(100)]	0.00358614	0.65	-0.62	0.45192
High	Q86U86	PBRM1	[R].TYSQDCSFK.[N]	1xPhospho [S3(100)]	0.00130686	0.653	-0.61	0.203541
High	Q9UJX2	CDC23	[R].NQGETPTTEVPAPFFLPASLSANNTPTRR.[V]	1xPhospho [T5(100)]	3.10557e-06	0.653	-0.61	0.20396
High	Q96K21	ZFYVE19	[R].VTLQDYRLPDSDDDEDEETAIQR.[V]	1xPhospho [S11(100)]	3.10557e-06	0.656	-0.61	0.2607
High	Q13427	PPIG	[K].HSYNSRTR.[E]	1xPhospho [T7(100)]	0.00992864	0.656	-0.61	0.309121
High	Q92615	LARP4B	[R].EPSVPASCAVSATYERSPSPAHLPDDPK.[V]	2xPhospho [S17(99); S19(100)]	3.10557e-06	0.656	-0.61	0.316095
High	P49792	RANBP2	[K].LPPTFFCGVCSDTDEDNGNGEDFQSELQK.[V]	1xPhospho [S/T]	3.10557e-06	0.655	-0.61	0.320538
Medium	Q9Y371	SH3GLB1	[R].CLNDFVEAQMTYYAQCYQYMLDLQK.[Q]	2xPhospho [T/Y]	0.0184127	0.654	-0.61	0.330638
High	Q09161	NCBP1	[R].HSDENDGGQPHKR.[R]	1xPhospho [S2(100)]	6.79866e-05	0.654	-0.61	0.338123
Medium	Q9BUY7	EFCAB11	[-].MFFSEAR.[A]	1xPhospho [S4(100)]	0.045021	0.655	-0.61	0.33819
High	P43490	NAMPT	[R].DLLNCSFK.[C]	1xPhospho [S6(100)]	0.00338659	0.657	-0.61	0.3637
High	Q8NEY8	PPHLN1	[K].TSRDTSPSSGSAVSSSK.[V]	2xPhospho [S6(100); T/S]	5.00123e-05	0.656	-0.61	0.363848
High	Q9H9J4	USP42	[K].LNSSVLVPYGAESSEDSDEESKGLGK.[E]	3xPhospho [S13(100); S14(100); S17(100)]	3.10557e-06	0.657	-0.61	0.392599
High	Q04637	EIF4G1	[R].EAALPPVSPLKAALSEEELEKK.[S]	1xPhospho [S8(100)]	3.10557e-06	0.654	-0.61	0.400658
Medium	Q8IYB3	SRRM1	[RK].RRSPSPR.[RFS]	2xPhospho [S3(100); S5(100)]	0.0127625	0.654	-0.61	0.403424
Medium	Q13427	PPIG	[R].NVSESPNRK.[N]	2xPhospho [S3(100); S5(100)]	0.0111884	0.656	-0.61	0.405532
High	Q96QB1	DLC1	[R].KRSVSNSTQTSSSSSQSETSSAVSTPSPVTR.[T]	1xPhospho [S3(100)]	3.10557e-06	0.655	-0.61	0.409254
High	Q9BY89	KIAA1671	[R].KEESDEEETASK.[A]	1xPhospho [S4(100)]	6.79866e-05	0.657	-0.61	0.439013
Medium	Q10570	CPSF1	[K].SDSYGGRHHRLALHKPPLHHQSK.[V]	3xPhospho [S1(99.7); S3(99.7); Y4(99.7)]	0.049606	0.656	-0.61	0.461145
High	P18206	VCL	[R].AANFENHSGK.[L]	1xPhospho [S8(100)]	0.000137413	0.66	-0.6	0.18845
High	O75376	NCOR1	[R].IWEREPAPLLSAQYETLSDSDD.[-]	1xPhospho [S18(98.9)]	3.10557e-06	0.66	-0.6	0.208919
Medium	Q9H7N4	SCAF1	[R].KPGSHASSSAR.[R]	3xPhospho [S4(100); S7(100); S8(99.2)]	0.0142703	0.661	-0.6	0.20958
High	Q5VTL8	PRPF38B	[M].ANNSPALTGNSQPQHQAAAAAAQQQQQCGGGGATKPAVSGK.[Q]	1xPhospho [S4(100)]	3.10557e-06	0.658	-0.6	0.243921
High	Q9Y580	RBM7	[R].SFSSPENFQR.[Q]	1xPhospho [S3(99.7)]	0.000398212	0.659	-0.6	0.293262
High	Q6PD62	CTR9	[R].KGSGSEQEGEDEEGGER.[K]	2xPhospho [S3(100); S5(100)]	0.000118593	0.658	-0.6	0.302191
High	P15407	FOSL1	[R].KSSSSSGDPSSDPLGSPTLLAL.[-]	2xPhospho [S16(100); S/T]	0.000137413	0.661	-0.6	0.310275
High	Q9H6Y2	WDR55	[K].TWSTDDFFAGLREEGEDSMAQEEKEETGDDSD.[-]	1xPhospho [S31(100)]	3.10557e-06	0.658	-0.6	0.313942
High	P08238	HSP90AB1	[K].IEDVGSDEEDDSGKDK.[K]	2xPhospho [S6(100); S12(100)]	0.000241181	0.659	-0.6	0.318608
High	Q8N488	RYBP	[R].SSSTSSSTVTSSAGSEQQNQSSSGSESTDKGSSR.[S]	1xPhospho [S/T]	3.10557e-06	0.66	-0.6	0.329196
High	P29966	MARCKS	[K].GEPAAAAAPEAGASPVEK.[E]	1xPhospho [S14(100)]	3.10557e-06	0.661	-0.6	0.352713
High	P57764	GSDMD	[R].EGSGRFSLPGATCLQGEGQGHLSQK.[K]	1xPhospho [S3(100)]	3.10557e-06	0.661	-0.6	0.364327
Medium	Q6B0B8	TIGD3	[K].AHYRHRLLGK.[L]	1xPhospho [Y3(100)]	0.0141275	0.658	-0.6	0.372827
High	P08238	HSP90AB1	[K].LGIHEDSTNR.[R]	1xPhospho [S7(100)]	0.000155444	0.659	-0.6	0.375751
Medium	P0DMV8	HSPA1A	[K].DISQNKR.[A]	1xPhospho [S3(100)]	0.0161819	0.661	-0.6	0.403413
Medium	Q9UQ35	SRRM2	[R].SRTSPAPWK.[R]	2xPhospho [S1(99.6); S4(100)]	0.0136069	0.658	-0.6	0.522909
High	Q9H6T3	RPAP3	[R].ILDELDKDDSTHESLSQESESEEDGIHVDSQK.[A]	2xPhospho [S/T]	6.79866e-05	0.662	-0.59	0.216077
High	P54259	ATN1	[K].QEPAEEYETPESPVPPARSPSPPPKVVDVPSHASQSAR.[F]	3xPhospho [S12(100); S19(100); S21(100)]	3.10557e-06	0.666	-0.59	0.400658
High	Q7L4I2	RSRC2	[K].KEQSEVSVSPR.[A]	2xPhospho [S7(100); S9(100)]	0.00135085	0.662	-0.59	0.40399
High	Q04637	EIF4G1	[R].EAALPPVSPLK.[A]	1xPhospho [S8(100)]	0.00010722	0.666	-0.59	0.457281
High	Q92615	LARP4B	[R].EQSTPPKSPQ.[-]	1xPhospho [S8(100)]	0.000546738	0.662	-0.59	0.463983
High	Q9UJM3	ERRFI1	[K].VPPREPLSPSNSR.[T]	1xPhospho [S8(100)]	0.000257829	0.666	-0.59	0.489405
High	Q9HB20	PLEKHA3	[R].SVSHPGSCSSER.[S]	1xPhospho [S3(100)]	0.000504696	0.667	-0.59	0.504296
High	Q96QB1	DLC1	[K].FSDEGDSDSALDSVSPCPSSPK.[Q]	1xPhospho [S20(100)]	3.10557e-06	0.671	-0.58	0.32111
High	Q7L4I2	RSRC2	[R].LNSSENGEDRHK.[R]	1xPhospho [S4(99.3)]	0.000241181	0.67	-0.58	0.334352
High	Q8N4X5	AFAP1L2	[R].KFSEPNTYIDGLPSQDR.[Q]	1xPhospho [S3(100)]	3.10557e-06	0.667	-0.58	0.355963
High	P35659	DEK	[K].KESESEDSSDDEPLIK.[K]	4xPhospho [S3(100); S5(100); S8(100); S9(100)]	5.00123e-05	0.667	-0.58	0.359314
Medium	Q8IY51	TIGD4	[R].MLPTNTFAFK.[G]	1xPhospho [T4(99.5)]	0.0485393	0.67	-0.58	0.36021
High	P29966	MARCKS	[K].EELQANGSAPAADKEEPAAAGSGAASPSAAEKGEPAAAAAPEAGASPVEK.[E]	1xPhospho [S46(100)]	0.000381152	0.669	-0.58	0.376578
High	Q8N488	RYBP	[K].SDILKDPPSEANSIQSANATTK.[T]	2xPhospho [S9(100); S13(100)]	6.79866e-05	0.671	-0.58	0.378133
High	P42684	ABL2	[K].VPVLISPTLK.[H]	1xPhospho [S6(100)]	0.000155444	0.669	-0.58	0.38734
High	P23528	CFL1	[M].ASGVAVSDGVIK.[V]	1xPhospho [S2(100)]	0.000137413	0.669	-0.58	0.393726
High	Q5VT25	CDC42BPA	[R].NCEAPYIPEVSSPTDTSNFDVDDDCLK.[N]	1xPhospho [S/T/Y]	3.10557e-06	0.668	-0.58	0.395005
High	Q13185	CBX3	[K].SLSDSESDDSK.[S]	1xPhospho [S5(100)]	0.00010722	0.667	-0.58	0.44507
High	Q09161	NCBP1	[R].RHSDENDGGQPHKR.[R]	1xPhospho [S3(100)]	3.10557e-06	0.669	-0.58	0.454593
High	Q16629	SRSF7	[K].GHYAYDCHRYSR.[R]	1xPhospho [S11(100)]	0.00447236	0.669	-0.58	0.456739
High	Q7L2J0	MEPCE	[R].RNSCNVGGGGGGFK.[H]	1xPhospho [S3(100)]	3.10557e-06	0.668	-0.58	0.464127
Medium	Q8IXT5	RBM12B	[R].SRSPLGFYVHLK.[N]	2xPhospho [S1(100); S3(100)]	0.0144918	0.669	-0.58	0.518275
Medium	P07327	ADH1A	[K].GAILGGFKSKECVPK.[L]	1xPhospho [S9(100)]	0.0340526	0.67	-0.58	0.548982
High	P00558	PGK1	[K].ALESPERPFLAILGGAK.[V]	1xPhospho [S4(100)]	5.00123e-05	0.67	-0.58	0.553531
High	Q86V48	LUZP1	[R].ELSPQHKR.[E]	1xPhospho [S3(100)]	0.0074206	0.667	-0.58	0.557507
High	P98175	RBM10	[R].GLVAAYSGESDSEEEQER.[G]	1xPhospho [S10(99.7)]	3.10557e-06	0.672	-0.57	0.250698
High	Q07889	SOS1	[R].RLSESACR.[F]	1xPhospho [S3(100)]	0.00610299	0.674	-0.57	0.33203
High	P23497	SP100	[R].RLNECISPVANEMNHLPAHSHDLQR.[M]	1xPhospho [S7(100)]	3.10557e-06	0.673	-0.57	0.373469
High	P47914	RPL29	[R].TQAPTKASE.[-]	1xPhospho [S8(100)]	0.00371849	0.673	-0.57	0.383675
High	Q8N108	MIER1	[K].YFDTNSEVEEESEEDEDYIPSEDWK.[K]	1xPhospho [S12(99.3)]	3.10557e-06	0.676	-0.57	0.384904
High	Q9UKV3	ACIN1	[R].RASHTLLPSHR.[L]	1xPhospho [S3(100)]	0.00042868	0.675	-0.57	0.388205
High	Q13427	PPIG	[K].KFDHESSPGTDEDKSG.[-]	4xPhospho [S6(100); S7(100); T10(100); S15(100)]	0.00342211	0.673	-0.57	0.389803
High	Q96RK0	CIC	[R].KNSTDLDSAPEDPTSPK.[R]	2xPhospho [S3(99.5); S15(100)]	0.000535982	0.676	-0.57	0.407069
High	Q13428	TCOF1	[R].AKKPEEESESSEEGSESEEEAPAGTR.[S]	4xPhospho [S8(99); S15(100); S17(100); S/T]	3.10557e-06	0.673	-0.57	0.411618
High	O15164	TRIM24	[R].LKSIEER.[Q]	1xPhospho [S3(100)]	0.00767518	0.672	-0.57	0.416642
High	Q7L4I2	RSRC2	[R].LNSSENGEDRHK.[R]	2xPhospho [S3(100); S4(100)]	0.0020467	0.675	-0.57	0.41793
Medium	P51991	HNRNPA3	[K].GGSFGGR.[S]	1xPhospho [S3(100)]	0.013053	0.672	-0.57	0.434691
High	Q07889	SOS1	[R].RRPESAPAESSPSK.[I]	2xPhospho [S5(100); S]	0.00169855	0.674	-0.57	0.441306
Medium	Q8N4Y2	CRACR2B	[R].RGSGHLPSAR.[-]	1xPhospho [S3(100)]	0.0115592	0.672	-0.57	0.479726
High	Q8IU60	DCP2	[R].RFGDSSDSDNGFSSTGSTPAKPTVEK.[L]	3xPhospho [S5(100); S6(100); S8(100)]	3.10557e-06	0.676	-0.57	0.495632
High	Q8IY33	MICALL2	[R].TPRPASPGPSLPAR.[S]	1xPhospho [S6(100)]	0.000241181	0.672	-0.57	0.538265
High	Q8IYB3	SRRM1	[R].TASPPPPPK.[R]	2xPhospho [T1(100); S3(100)]	0.000241181	0.674	-0.57	0.538517
High	P62995	TRA2B	[K].RPHTPTPGIYMGRPTYGSSR.[R]	1xPhospho [T4(100)]	3.10557e-06	0.675	-0.57	0.540269
Medium	Q8TEW0	PARD3	[R].YSSYQGSR.[N]	1xPhospho [S3(99.6)]	0.0120618	0.674	-0.57	0.542218
High	Q9Y232	CDYL	[R].WKGYDSEDDTWEPEQHLVNCEEYIHDFNR.[R]	1xPhospho [S6(100)]	3.10557e-06	0.676	-0.57	0.563183
High	Q8NDV7	TNRC6A	[K].SNQSLGWGDSSKPVSSPDWNK.[Q]	1xPhospho [S]	3.10557e-06	0.677	-0.56	0.303779
High	O60832	DKC1	[R].KRESESESDETPPAAPQLIK.[K]	3xPhospho [S4(100); S6(100); T11(100)]	5.00123e-05	0.68	-0.56	0.342646
High	Q96ST2	IWS1	[R].VVSDADDSDSDAVSDKSGKR.[E]	3xPhospho [S3(100); S8(100); S10(98.9)]	0.000546738	0.678	-0.56	0.357926
High	Q08170	SRSF4	[K].IQNNDNVGKPKSRSPSR.[H]	1xPhospho [S]	0.000226919	0.678	-0.56	0.361738
Medium	Q9UHB6	LIMA1	[R].RSSSLKER.[S]	1xPhospho [S4(99.7)]	0.0168602	0.677	-0.56	0.361957
High	O75376	NCOR1	[R].REEGDPSPHSGGVCKPK.[L]	1xPhospho [S7(100)]	5.00123e-05	0.676	-0.56	0.400084
High	P46100	ATRX	[K].DQSDETSEDDKKQSK.[K]	2xPhospho [T6(100); S7(100)]	0.00010722	0.68	-0.56	0.401607
High	Q9P2B7	CFAP97	[K].EGEDDYYTDGEESSDDGKKYHVK.[S]	3xPhospho [T8(100); S13(100); S14(100)]	3.10557e-06	0.678	-0.56	0.408536
High	Q8TC26	TMEM163	[R].RSSQGPTVPPPPR.[G]	1xPhospho [S3(100)]	0.000241181	0.678	-0.56	0.416925
Medium	Q6NUJ5	PWWP2B	[R].RLGSGPDR.[E]	1xPhospho [S4(100)]	0.0128819	0.678	-0.56	0.4429
High	O75376	NCOR1	[R].SPGSISYLPSFFTK.[L]	1xPhospho [S1(100)]	3.10557e-06	0.679	-0.56	0.444743
High	Q9UKJ3	GPATCH8	[K].ATGPPSQNSNIGTGRGSEGDCSPEDKNSVTAK.[L]	2xPhospho [S17(99); S22(100)]	3.10557e-06	0.679	-0.56	0.476883
High	Q01082	SPTBN1	[K].DDEEMNTWIQAISSAISSDKHEVSASTQSTPASSR.[A]	2xPhospho [S29(95.6); T30(99.8)]	3.10557e-06	0.679	-0.56	0.494462
High	Q9NTZ6	RBM12	[R].SRSPHEAGFCVYLK.[G]	1xPhospho [S3(99.7)]	3.10557e-06	0.677	-0.56	0.515947
High	P28482	MAPK1	[R].VADPDHDHTGFLTEYVATR.[W]	1xPhospho [T13(100)]	3.10557e-06	0.679	-0.56	0.52897
High	Q15424	SAFB	[R].SVVSFDK.[V]	1xPhospho [S1(100)]	0.00214497	0.679	-0.56	0.57638
High	Q6P6C2	ALKBH5	[R].LFSQDECAK.[I]	1xPhospho [S3(100)]	0.00155643	0.682	-0.55	0.286627
High	Q8TEK3	DOT1L	[R].ESKSNAATPTKGPEGK.[V]	2xPhospho [S4(99.5); T8(100)]	0.0027153	0.682	-0.55	0.358128
High	Q96PK6	RBM14	[R].LSESQLSFRRSPTK.[S]	2xPhospho [S7(99.1); S11(100)]	0.000299297	0.681	-0.55	0.365147
Medium	P48634	PRRC2A	[R].WGPRPGSSR.[R]	1xPhospho [S7(100)]	0.0165184	0.683	-0.55	0.38724
High	Q9H5V8	CDCP1	[K].LATEEPPPRSPPESESEPYTFSHPNNGDVSSK.[D]	2xPhospho [S10(100); S14(100)]	3.10557e-06	0.685	-0.55	0.393792
Medium	Q5JVG2	ZNF484	[K].AFIQKSTLSMHQRIHR.[G]	1xPhospho [S/T]	0.0291642	0.684	-0.55	0.395332
High	Q9UBC2	EPS15L1	[R].GSFGAMDDPFK.[N]	1xPhospho [S2(100)]	0.000137413	0.682	-0.55	0.395609
High	Q14155	ARHGEF7	[K].ASEKPVSPK.[S]	1xPhospho [S7(100)]	0.00611467	0.681	-0.55	0.442543
Medium	Q5VT03	NUTM2D	[K].TPHPGPGLR.[V]	1xPhospho [T1(100)]	0.0472374	0.684	-0.55	0.45191
High	P78317	RNF4	[R].DVYVTTHTPR.[N]	1xPhospho [T8(100)]	3.10557e-06	0.684	-0.55	0.470055
High	Q14978	NOLC1	[K].GKGSPRPQAPK.[A]	1xPhospho [S4(100)]	0.00270134	0.684	-0.55	0.471318
High	Q92625	ANKS1A	[R].SLSKSDSDLLTCSPTEDATMGSR.[S]	1xPhospho [S5(99.7)]	3.10557e-06	0.681	-0.55	0.479319
Medium	Q96JM3	CHAMP1	[R].KPGPPLSPEIR.[S]	1xPhospho [S7(100)]	0.0143096	0.684	-0.55	0.51397
High	Q16828	DUSP6	[K].SNISPNFNFMGQLLDFER.[TS]	1xPhospho [S4(100)]	3.10557e-06	0.684	-0.55	0.517006
High	P50851	LRBA	[K].DSMTVSEVTASISSPSEEDASEMPEFLDK.[S]	1xPhospho [T4(99.3)]	3.10557e-06	0.683	-0.55	0.519229
High	Q5T200	ZC3H13	[K].SKGDSDISDEEAAQQSK.[K]	3xPhospho [S1(100); S5(100); S8(100)]	0.000241181	0.683	-0.55	0.520832
High	Q96JM3	CHAMP1	[R].GGSPDLWK.[S]	1xPhospho [S3(100)]	0.00230879	0.681	-0.55	0.546975
High	Q07960	ARHGAP1	[K].NWPSDEMPDFPKSDDSKSSSPELVTHLK.[W]	2xPhospho [S19(97.1); S20(97.1)]	5.00123e-05	0.681	-0.55	0.559095
High	Q6IN85	PPP4R3A	[K].TNLTSQSSTTNLPGSPGSPGSPGSPGSPGSVPK.[N]	1xPhospho [S27(100)]	3.10557e-06	0.685	-0.55	0.580702
High	Q9UJU6	DBNL	[R].VVTEKSPTDWALFTYEGNSNDIR.[V]	1xPhospho [S6(98.8)]	0.00103807	0.684	-0.55	0.674267
High	O75376	NCOR1	[R].SSTSPCGTSKSPNREWEVLQPAPHQVITNLPEGVR.[L]	2xPhospho [S11(98.8); S/T]	3.10557e-06	0.69	-0.54	0.348526
Medium	P30279	CCND2	[R].DDRVLQNLLTIEER.[Y]	1xPhospho [T10(100)]	0.0398093	0.688	-0.54	0.366388
High	O60318	MCM3AP	[K].EKKPGDGEVSPSTEDAPFQHSPLGK.[A]	1xPhospho [S10(100)]	6.79866e-05	0.689	-0.54	0.378838
High	Q9BW71	HIRIP3	[R].TLDSDEERPRPAPPDWSHMR.[G]	1xPhospho [S4(100)]	0.000155444	0.686	-0.54	0.380304
Medium	Q9UPQ0	LIMCH1	[R].SVSQDLIK.[K]	1xPhospho [S1(99.6)]	0.0494815	0.69	-0.54	0.426553
High	Q96JM3	CHAMP1	[K].SSSVSPSSWK.[S]	1xPhospho [S5(99.6)]	0.000269318	0.689	-0.54	0.428693
High	Q8WUF5	PPP1R13L	[R].RGSMEQAPAVALPPTHK.[K]	1xPhospho [S3(100)]	3.10557e-06	0.688	-0.54	0.432003
Medium	P29317	EPHA2	[K].IPIRWTAPEAISYR.[K]	1xPhospho [T/S/Y]	0.0397482	0.687	-0.54	0.462745
High	Q9BRR8	GPATCH1	[K].IYGCALPPGSSEGSEGEDDDYLPDNVTFAPK.[D]	1xPhospho [S/Y/T]	3.10557e-06	0.686	-0.54	0.476275
High	P43243	MATR3	[R].RDSFDDRGPSLNPVLDYDHGSR.[S]	1xPhospho [S3(100)]	3.10557e-06	0.688	-0.54	0.49733
High	O95071	UBR5	[R].RISQSQPVR.[G]	1xPhospho [S3(100)]	0.00218324	0.687	-0.54	0.49863
High	Q86X95	CIR1	[R].SRSRSPGSYK.[Q]	3xPhospho [S1(100); S3(100); S5(100)]	0.0044452	0.689	-0.54	0.502149
Medium	Q13523	PRPF4B	[R].SLSPKPR.[D]	2xPhospho [S1(100); S3(100)]	0.0398903	0.687	-0.54	0.52211
High	Q9NYF8	BCLAF1	[K].TIAPQNAPRDESR.[G]	1xPhospho [S12(100)]	0.00214497	0.69	-0.54	0.522174
Medium	Q8N139	ABCA6	[K].LTAGITR.[K]	1xPhospho [T2(99.2)]	0.0426885	0.687	-0.54	0.542896
Medium	Q8IVI9	NOSTRIN	[K].LASKLSK.[A]	2xPhospho [S3(100); S6(100)]	0.0192298	0.686	-0.54	0.562296
High	Q5VTL8	PRPF38B	[R].RRSQSIEQESQEK.[Q]	1xPhospho [S3(100)]	0.000888449	0.686	-0.54	0.563183
High	Q1KMD3	HNRNPUL2	[K].SKPAGSDGERR.[G]	1xPhospho [S6(100)]	0.0010519	0.686	-0.54	0.58218
Medium	A0A075B6N3	0	[K].GHDRMYWYRQDPGLGLQLIYYSFDVK.[D]	3xPhospho [Y6(93.7); Y8(93.7); S22(93.7)]	0.0378165	0.686	-0.54	0.587758
High	O94880	PHF14	[R].SASQKEGSDGDNEDDEDEGSGSDEDENDEGNDEDHSSPASEGGCKK.[K]	3xPhospho [S8(100); S20(100); S22(100)]	3.10557e-06	0.687	-0.54	0.617027
High	Q9P275	USP36	[R].RGSSSSSPEHSASSDSTKAPQTPR.[S]	1xPhospho [S3(100)]	3.10557e-06	0.688	-0.54	0.634315
High	Q9Y2X7	GIT1	[R].AEHTPMAPGGSTHRR.[D]	1xPhospho [S/T]	0.000675874	0.69	-0.54	0.715121
Medium	Q14004	CDK13	[R].SRKSPSPAGGGSSPYSR.[R]	3xPhospho [S6(100); S/Y]	0.0233955	0.692	-0.53	0.336101
High	Q9C0C2	TNKS1BP1	[R].YESQEPLAGQESPLPLATR.[E]	1xPhospho [S12(100)]	3.10557e-06	0.692	-0.53	0.371134
High	Q08945	SSRP1	[K].EFVSSDESSSGENKSK.[K]	4xPhospho [S4(100); S5(100); S8(100); S9(99.2)]	0.00203487	0.693	-0.53	0.38988
High	Q9NZL4	HSPBP1	[K].LLQTCFSSPADDSMDR.[-]	1xPhospho [S8(99.7)]	3.10557e-06	0.694	-0.53	0.431341
High	Q00587	CDC42EP1	[K].LSFDSSPTSSTDGHSSYGLDSGFCTISR.[L]	1xPhospho [S6(99.3)]	3.10557e-06	0.694	-0.53	0.450899
High	Q5T8D3	ACBD5	[K].AESSDSGAESEEEEAQEEVKGAEQSDNDKK.[M]	2xPhospho [S6(100); S10(100)]	3.10557e-06	0.692	-0.53	0.453531
High	Q08752	PPID	[K].DGSGDSHPDFPEDADIDLKDVDK.[I]	2xPhospho [S3(100); S6(100)]	0.000331722	0.692	-0.53	0.460791
High	Q8IZM8	ZNF654	[K].KCQTLFGFDSDDESA.[-]	1xPhospho [S10(100)]	6.79866e-05	0.69	-0.53	0.468263
High	Q96ST2	IWS1	[K].AAVLSDSEDEEKASAK.[K]	1xPhospho [S7(100)]	3.10557e-06	0.691	-0.53	0.474931
High	Q9UPR0	PLCL2	[K].KLSSNCSGVEGDVTDEDEGAEMSQR.[M]	1xPhospho [T14(100)]	3.10557e-06	0.694	-0.53	0.478718
High	Q08170	SRSF4	[K].SKPNLPSESRSR.[S]	2xPhospho [S7(100); S11(100)]	0.00592754	0.692	-0.53	0.490668
High	Q15149	PLEC	[K].GYYSPYSVSGSGSTAGSR.[T]	2xPhospho [S9(100); S13(99.5)]	3.10557e-06	0.693	-0.53	0.490855
High	P08238	HSP90AB1	[R].YHTSQSGDEMTSLSEYVSR.[M]	1xPhospho [S6(100)]	3.10557e-06	0.694	-0.53	0.495191
High	O95817	BAG3	[R].SSTPLHSPSPIR.[V]	1xPhospho [S7(100)]	3.10557e-06	0.694	-0.53	0.497245
High	Q96ST2	IWS1	[R].RMNSTGGQTPR.[R]	1xPhospho [S4(100)]	0.000473556	0.692	-0.53	0.501983
High	Q9H4Z3	PCIF1	[K].IEIPVTPTGQSVPSSPSIPGTPTLK.[M]	1xPhospho [S/T]	3.10557e-06	0.692	-0.53	0.510571
High	P23588	EIF4B	[K].SPPYTAFLGNLPYDVTEESIK.[E]	1xPhospho [S1(100)]	3.10557e-06	0.694	-0.53	0.512217
High	Q9C0C2	TNKS1BP1	[R].NMAPGAVCSPGESK.[E]	1xPhospho [S9(100)]	3.10557e-06	0.695	-0.53	0.525602
High	P40123	CAP2	[K].SHTPSPTSPK.[S]	1xPhospho [S8(99.6)]	0.00175437	0.691	-0.53	0.547621
High	O95819	MAP4K4	[R].TTSRSPVLSR.[R]	1xPhospho [S5(100)]	0.00010722	0.691	-0.53	0.56523
High	P08670	VIM	[R].LRSSVPGVR.[L]	1xPhospho [S4(100)]	0.00693866	0.695	-0.53	0.566832
Medium	Q8IYB3	SRRM1	[R].ESPSPAPKPR.[K]	2xPhospho [S2(100); S4(100)]	0.0112404	0.694	-0.53	0.575717
High	Q96FK6	WDR89	[R].VHSNDSYKR.[R]	1xPhospho [S6(100)]	0.00920114	0.693	-0.53	0.579273
Medium	Q6Q8B3	CD200R1L	[K].LSLFVVILVTTGFVFFQR.[I]	1xPhospho [T/S]	0.0439412	0.694	-0.53	0.581913
High	Q9HC44	GPBP1L1	[R].HDSVDSGVSK.[G]	1xPhospho [S3(100)]	0.000118593	0.694	-0.53	0.591673
High	Q9H8Y5	ANKZF1	[R].LHSPQTHWK.[T]	1xPhospho [S3(100)]	0.000365072	0.69	-0.53	0.603544
Medium	Q8WZ42	TTN	[K].GMSEYSESIAEIEPVER.[I]	1xPhospho [S/Y]	0.047164	0.694	-0.53	0.616827
High	Q86U90	YRDC	[R].LPGSGAVQAASPER.[A]	1xPhospho [S11(100)]	3.10557e-06	0.693	-0.53	0.626103
Medium	Q9UQ35	SRRM2	[R].SRTSPAPWKR.[S]	2xPhospho [S1(100); S4(100)]	0.048022	0.699	-0.52	0.402994
High	Q9NYF8	BCLAF1	[R].GDSKGSRESSGSR.[K]	2xPhospho [S3(100); S6(100)]	0.0052205	0.695	-0.52	0.408516
High	Q9C0C9	UBE2O	[K].NMTVEQLLTGSPTSPTVEPEKPTR.[E]	1xPhospho [S14(100)]	3.10557e-06	0.696	-0.52	0.443307
High	Q9BTA9	WAC	[R].RSDSPENKYSDSTGHSK.[A]	1xPhospho [S4(99.2)]	0.00146145	0.7	-0.52	0.445302
High	Q9UNH5	CDC14A	[K].GHPRAVSQPFRLSSSLQGSAVTLK.[T]	3xPhospho [S/T]	0.00729982	0.695	-0.52	0.445858
High	O60583	CCNT2	[K].VSSSERHSSSDEGSGK.[S]	2xPhospho [S8(99.7); S]	0.000118593	0.697	-0.52	0.473078
High	Q14004	CDK13	[K].AAKASNTSTPTKGNTETSASASQTNHVK.[D]	2xPhospho [S5(100); T9(95.9)]	6.79866e-05	0.696	-0.52	0.477024
High	O94763	URI1	[R].KNSTGSGHSAQELPTIR.[T]	1xPhospho [S3(100)]	3.10557e-06	0.695	-0.52	0.487598
Medium	O14646	CHD1	[R].EYGYASLHK.[E]	1xPhospho [Y/S]	0.0133698	0.7	-0.52	0.490545
High	Q07890	SOS2	[R].ELSHPPLYR.[L]	1xPhospho [S3(100)]	0.000473556	0.697	-0.52	0.49863
High	Q6NYC8	PPP1R18	[K].LLESPGVEAGEGEAEKEEAGAQGRPLR.[A]	1xPhospho [S4(100)]	3.10557e-06	0.699	-0.52	0.499136
High	Q8N1G0	ZNF687	[K].QSPGHQSPLASPK.[V]	2xPhospho [S2(100); S7(100)]	0.000118593	0.697	-0.52	0.500113
High	Q96PN7	TRERF1	[R].HRPEPLFIPPPPSYNPNPAASYSGATLYQSQLRSPR.[V]	1xPhospho [S34(100)]	3.10557e-06	0.699	-0.52	0.501626
High	Q9ULU4	ZMYND8	[K].STSPASEKADPGAVK.[D]	2xPhospho [S3(100); S6(100)]	0.000209428	0.696	-0.52	0.511166
High	Q96AV8	E2F7	[R].HGSFNTVQASER.[I]	1xPhospho [S3(100)]	3.10557e-06	0.698	-0.52	0.514904
Medium	Q16543	CDC37	[K].TGDEKDVSV.[-]	1xPhospho [S8(100)]	0.0276043	0.696	-0.52	0.519165
High	Q9UGU0	TCF20	[R].HKSASNGSKTDTEEEEEQQQQQK.[E]	3xPhospho [S3(100); S/T]	0.00482709	0.695	-0.52	0.520365
High	P49023	PXN	[K].QKSAEPSPTVMSTSLGSNLSELDR.[L]	2xPhospho [S3(100); S7(100)]	3.10557e-06	0.696	-0.52	0.525328
High	Q96S55	WRNIP1	[R].RLSESSALKQPATPTAAESSEGEGEEGDDGGETESR.[E]	4xPhospho [S3(100); T13(100); S19(100); S20(100)]	3.10557e-06	0.698	-0.52	0.527915
High	P52926	HMGA2	[K].KPAQEETEETSSQESAEED.[-]	1xPhospho [S15(99.6)]	3.10557e-06	0.699	-0.52	0.536054
High	P12270	TPR	[R].GLQLTPGIGGMQQHFFDDEDR.[T]	1xPhospho [T5(100)]	3.10557e-06	0.695	-0.52	0.544454
High	Q7Z5K2	WAPL	[K].YFGFDDLSESEDDEDDDCQVER.[K]	2xPhospho [S8(100); S10(100)]	3.10557e-06	0.697	-0.52	0.554727
High	P49327	FASN	[R].LGMLSPEGTCK.[A]	1xPhospho [S5(100)]	0.000190968	0.697	-0.52	0.555806
High	Q9HB20	PLEKHA3	[R].RTYSDTDSCSDIPLEDPDRPVHCSK.[N]	1xPhospho [S4(100)]	3.10557e-06	0.698	-0.52	0.559569
High	P51965	UBE2E1	[M].SDDDSRASTSSSSSSSSNQQTEKETNTPK.[K]	1xPhospho [S1(100)]	3.10557e-06	0.697	-0.52	0.57187
High	P09086	POU2F2	[K].TSPFSVSPTGPSTK.[I]	1xPhospho [S7(100)]	6.79866e-05	0.695	-0.52	0.586345
High	P98175	RBM10	[R].AQPGAAPGIYQQSAEASSSQGTAANSQSYTIMSPAVLK.[S]	1xPhospho [S33(100)]	3.10557e-06	0.697	-0.52	0.587758
Medium	Q7Z6E9	RBBP6	[K].ISLSAPAK.[K]	1xPhospho [S4(100)]	0.0209284	0.7	-0.52	0.625468
Medium	P38570	ITGAE	[K].VTNYMALDGLLSK.[L]	2xPhospho [T2; Y4]	0.0371192	0.696	-0.52	0.719776
High	O15042	U2SURP	[K].WELFDQHEESEEEENQNQEEESEDEEDTQSSK.[S]	2xPhospho [S10(100); S22(100)]	3.10557e-06	0.701	-0.51	0.418547
High	Q5T890	ERCC6L2	[K].DQQDLTRTGISR.[K]	1xPhospho [T/S]	0.00832969	0.703	-0.51	0.445814
High	O95453	PARN	[R].NNSFTAPSTVGK.[R]	1xPhospho [S3(100)]	0.000269318	0.705	-0.51	0.463885
High	P83369	LSM11	[R].SAGAGSPARPPSPR.[L]	1xPhospho [S12(100)]	0.000226919	0.704	-0.51	0.475508
High	Q9BY89	KIAA1671	[R].LSSLSSQTEPTSAGDQYDCSR.[D]	1xPhospho [S3(99.5)]	3.10557e-06	0.703	-0.51	0.4878
High	Q8IXK0	PHC2	[K].LPQQDHTTTTDSEMEEPYLQESKEEGAPLK.[L]	2xPhospho [T9(98.8); S12(98.8)]	3.10557e-06	0.701	-0.51	0.488763
Medium	A6ND91	ASPDH	[R].LGQSLVSR.[L]	1xPhospho [S7(99.6)]	0.0363578	0.703	-0.51	0.495738
High	P51610	HCFC1	[K].YDIPATAATATSPTPNPVPSVPANPPK.[S]	1xPhospho [S12(97.6)]	3.10557e-06	0.704	-0.51	0.49794
Medium	P18583	SON	[R].SRTPLRR.[R]	2xPhospho [S1(100); T3(100)]	0.036296	0.7	-0.51	0.504687
High	Q68E01	INTS3	[R].EKFPEFCSSPSPPVEVK.[I]	1xPhospho [S11(99.7)]	3.10557e-06	0.704	-0.51	0.506629
High	Q8NDI1	EHBP1	[R].KPSEDEVLNK.[G]	1xPhospho [S3(100)]	0.00568693	0.702	-0.51	0.510351
High	Q8IYB3	SRRM1	[R].RTASPPPPPK.[R]	2xPhospho [T2(100); S4(100)]	0.0022677	0.703	-0.51	0.511026
Medium	Q5T200	ZC3H13	[R].YRNEGSPSPRQSPK.[R]	3xPhospho [S6(100); S8(100); S12(100)]	0.0122447	0.701	-0.51	0.521078
High	Q8TAQ2	SMARCC2	[R].KRSPSPSPTPEAK.[K]	2xPhospho [S3(100); S5(100)]	0.000241181	0.704	-0.51	0.526672
High	P50548	ERF	[K].TPADTGFAFPDWAYKPESSPGSR.[Q]	1xPhospho [S/T/Y]	6.79866e-05	0.703	-0.51	0.528032
High	Q96JM3	CHAMP1	[R].KPSPSESPEPWKPFPAVSPEPR.[R]	1xPhospho [S7(100)]	3.10557e-06	0.704	-0.51	0.528667
High	Q8IVH2	FOXP4	[R].SSDKFCSPISSELAQNHEFYK.[N]	1xPhospho [S1(99.4)]	6.79866e-05	0.704	-0.51	0.545253
High	P09651	HNRNPA1	[R].NQGGYGGSSSSSSYGSGRRF.[-]	1xPhospho [S16(100)]	3.10557e-06	0.7	-0.51	0.563683
High	Q9BZQ8	NIBAN1	[K].HNLFEDNMALPSESVSSLTDLKPPTGSNQASPAR.[R]	2xPhospho [S16(96.8); S17(96.8)]	3.10557e-06	0.7	-0.51	0.566479
High	Q96ST2	IWS1	[K].MDSDEDEKEGEEEK.[V]	1xPhospho [S3(100)]	0.00182451	0.701	-0.51	0.569676
High	P49792	RANBP2	[K].SGSSFVHQASFK.[F]	1xPhospho [S10(100)]	5.00123e-05	0.704	-0.51	0.569676
Medium	Q7Z406	MYH14	[K].MTIAALESK.[L]	1xPhospho [S8(99)]	0.0265908	0.703	-0.51	0.570531
High	Q9UPN6	SCAF8	[K].SSEPVKETVQTTQSPTPVEK.[E]	1xPhospho [T/S]	3.10557e-06	0.704	-0.51	0.571074
Medium	Q15287	RNPS1	[R].SPSPKPTK.[V]	2xPhospho [S1(100); S3(100)]	0.0257452	0.701	-0.51	0.571219
Medium	O00748	CES2	[R].LGVLGFFSTGDK.[H]	1xPhospho [S/T]	0.0205693	0.7	-0.51	0.575587
High	O95391	SLU7	[K].SSSDSDDEEKKHEK.[L]	2xPhospho [S3(100); S5(100)]	0.00060502	0.703	-0.51	0.579387
High	Q8IXT5	RBM12B	[R].RPLEEDFRRSPTEDFR.[Q]	1xPhospho [S/T]	0.000118593	0.7	-0.51	0.582057
High	Q96JM3	CHAMP1	[K].LAPVPSPEPQKPAPVSPESVK.[A]	1xPhospho [S6(100)]	3.10557e-06	0.701	-0.51	0.585311
High	Q9UKJ3	GPATCH8	[R].GPKPEPPGSGSPAPPR.[R]	1xPhospho [S11(99.7)]	3.10557e-06	0.701	-0.51	0.58803
High	Q8WUM9	SLC20A1	[R].EIKCSPSESPLMEK.[K]	1xPhospho [S5(100)]	6.79866e-05	0.702	-0.51	0.642747
High	Q8IYB3	SRRM1	[R].TASPPPPPKR.[R]	2xPhospho [T1(100); S3(100)]	0.00247125	0.701	-0.51	0.648331
High	Q8IYB3	SRRM1	[R].RRSPSPPPTR.[R]	2xPhospho [S3(100); S5(100)]	0.00555209	0.704	-0.51	0.65544
High	O43719	HTATSF1	[K].ESSPEKEAEEGCPEKESEEGCPK.[R]	1xPhospho [S3(99.5)]	3.10557e-06	0.703	-0.51	0.660605
High	P49585	PCYT1A	[R].WPFSGKTSPPCSPANLSR.[H]	2xPhospho [S12(100); T/S]	6.79866e-05	0.701	-0.51	0.680493
High	Q15154	PCM1	[K].NVRSDISDQEEDEESEGCPVSINLSK.[A]	3xPhospho [S4(100); S7(100); S15(100)]	3.10557e-06	0.707	-0.5	0.469579
Medium	Q8WWQ2	HPSE2	[R].LLDTLSDQIR.[K]	1xPhospho [T4(99.3)]	0.0411194	0.707	-0.5	0.494899
Medium	Q8NEY8	PPHLN1	[R].ERSPYKR.[D]	1xPhospho [S3(100)]	0.0199063	0.705	-0.5	0.497652
High	Q14498	RBM39	[R].YRSPYSGPK.[F]	2xPhospho [S3(100); S6(100)]	0.00596748	0.709	-0.5	0.517561
High	Q96ST2	IWS1	[K].MDSDEDEKEGEEEKVAK.[R]	1xPhospho [S3(100)]	0.00103807	0.708	-0.5	0.523316
High	Q9Y4E1	WASHC2C	[K].LTDEDFSPFGSGGGLFSGGK.[G]	1xPhospho [S7(100)]	3.10557e-06	0.706	-0.5	0.526384
High	Q9BW71	HIRIP3	[R].FRFNSESESGSEASSPDYFGPPAK.[N]	3xPhospho [S5(100); S7(100); S9(100)]	5.00123e-05	0.709	-0.5	0.529976
High	P35659	DEK	[K].NKEESSDDEDKESEEEPPK.[K]	3xPhospho [S5(100); S6(100); S13(100)]	0.0015152	0.708	-0.5	0.531613
High	P46060	RANGAP1	[K].ILDPNTGEPAPVLSSPPPADVSTFLAFPSPEK.[L]	1xPhospho [S/T]	3.10557e-06	0.706	-0.5	0.53939
High	O43679	LDB2	[R].KNSTSSTSNSSAGNNANSTGSK.[K]	1xPhospho [S3(100)]	3.10557e-06	0.706	-0.5	0.540328
High	Q12873	CHD3	[K].ELQGDGPPSSPTNDPTVK.[Y]	1xPhospho [S10(100)]	3.10557e-06	0.709	-0.5	0.549802
Medium	Q9UQ35	SRRM2	[K].SKTPSRQSHSSSSPHPK.[V]	4xPhospho [S12(99.4); S13(100); S/T]	0.0259017	0.707	-0.5	0.555263
High	Q9P219	CCDC88C	[R].LELELTRCK.[E]	1xPhospho [T6(100)]	0.00401965	0.706	-0.5	0.569676
High	P50549	ETV1	[R].QMSEPNIPFPPQGFK.[Q]	1xPhospho [S3(100)]	0.00017312	0.705	-0.5	0.594351
High	P16144	ITGB4	[R].MDFAFPGSTNSLHR.[M]	1xPhospho [S11(99.5)]	0.000994435	0.709	-0.5	0.595809
Medium	Q8TEU7	RAPGEF6	[R].EIPARQSR.[R]	1xPhospho [S7(100)]	0.042912	0.709	-0.5	0.596833
Medium	Q9P2D0	IBTK	[R].KRSDSSGGYNLSDIIQSPSSTGLLK.[S]	3xPhospho [S17(97.8); S/Y/T]	0.0187597	0.708	-0.5	0.606263
Medium	Q9UQ35	SRRM2	[R].DKSHSHTPSRR.[M]	3xPhospho [S3(100); S/T]	0.0259017	0.706	-0.5	0.63142
High	Q8NDI1	EHBP1	[K].DLATVNSNPFDDPDAAELNPFGDPDSEEPITETASPR.[K]	1xPhospho [S35(99.1)]	3.10557e-06	0.707	-0.5	0.634053
Medium	Q8N122	RPTOR	[K].IEGSKSLAQSWR.[M]	1xPhospho [S]	0.0436409	0.708	-0.5	0.643415
High	Q96CV9	OPTN	[K].EIKHSPGPTR.[T]	1xPhospho [S5(100)]	0.000705296	0.708	-0.5	0.667124
High	Q96ST2	IWS1	[R].KAAVLSDSEDEEKASAK.[K]	2xPhospho [S6(100); S8(100)]	5.00123e-05	0.708	-0.5	0.672543
Medium	P08670	VIM	[R].SSVPGVR.[L]	1xPhospho [S2(100)]	0.0279558	0.707	-0.5	0.682807
High	P16949	STMN1	[R].ASGQAFELILSPR.[S]	1xPhospho [S2(100)]	3.10557e-06	0.708	-0.5	0.687629
High	Q14684	RRP1B	[R].VAEPGAEATSSTGEESGSEHPPAVPMHNK.[R]	2xPhospho [S16(98.8); S/T]	3.10557e-06	0.709	-0.5	0.70262
High	P07900	HSP90AA1	[K].FYEQFSK.[N]	1xPhospho [S6(100)]	0.00308628	0.705	-0.5	0.750664
High	Q8TAG9	EXOC6	[R].DIFEEDNYSPIPVVNEEEYK.[I]	1xPhospho [S9(100)]	3.10557e-06	0.711	-0.49	0.40383
High	Q5VT52	RPRD2	[K].IISPGSSTPSSTRSPPPGRDESYPR.[E]	1xPhospho [S/T/Y]	3.10557e-06	0.714	-0.49	0.434938
High	Q9UPN7	PPP6R1	[R].GGATPLSYPSPGPQPPGPSWTATFDPVPTDAPTSPR.[V]	1xPhospho [T/S/Y]	3.10557e-06	0.71	-0.49	0.498087
High	P46100	ATRX	[K].DQSDETSEDDKKQSK.[K]	3xPhospho [S3(100); T6(100); S7(100)]	0.00844952	0.71	-0.49	0.503715
High	Q8WXE0	CASKIN2	[R].NTYNQTALDIVNQFTTSQASR.[E]	1xPhospho [T/Y/S]	3.10557e-06	0.714	-0.49	0.523759
High	Q9UPT8	ZC3H4	[K].QDRENEEGDTGNWYSSDEDEGGSSVTSILK.[T]	2xPhospho [Y/S/T]	0.00048963	0.711	-0.49	0.527141
High	P62995	TRA2B	[K].RPHTPTPGIYMGRPTYGSSR.[R]	1xPhospho [T4(100)]	5.00123e-05	0.714	-0.49	0.534992
Medium	Q8IVL0	NAV3	[K].SLGNMTGRLQSLTMTAEQK.[E]	1xPhospho [T/S]	0.021383	0.713	-0.49	0.539972
High	Q12873	CHD3	[R].ASSPTKTSPTTPEASATNSPCTSKPATPAPSEKGEGIR.[T]	3xPhospho [S3(96.4); T7(96.3); T17(96.4)]	0.000269318	0.712	-0.49	0.546248
High	Q9BWU0	SLC4A1AP	[K].KMLGEDSDEEEEMDTSERK.[I]	1xPhospho [S7(100)]	3.10557e-06	0.713	-0.49	0.546975
High	Q13470	TNK1	[R].SLESVLSLGPRPTGGGSSPPEIR.[Q]	2xPhospho [S1(100); T/S]	3.10557e-06	0.714	-0.49	0.560077
High	Q9NP64	ZCCHC17	[R].SFQDYTGQK.[I]	1xPhospho [S1(100)]	0.00199236	0.711	-0.49	0.563998
High	P46100	ATRX	[K].ANLSSDEDGSSDDEPEEGKKR.[T]	4xPhospho [S4(100); S5(100); S10(100); S11(100)]	6.79866e-05	0.713	-0.49	0.566521
High	P50395	GDI2	[R].FKIPGSPPESMGR.[G]	1xPhospho [S6(100)]	0.000284731	0.711	-0.49	0.566682
High	O43312	MTSS1	[K].GSDYSWSYQTPPSSPSTTMSR.[K]	2xPhospho [T10(100); S14(100)]	3.10557e-06	0.713	-0.49	0.575129
High	Q9H4Z3	PCIF1	[M].ANENHGSPREEASLLSHSPGTSNQSQPCSPKPIR.[L]	1xPhospho [S7(100)]	3.10557e-06	0.714	-0.49	0.575491
High	Q00613	HSF1	[R].GHTDTEGRPPSPPPTSTPEK.[C]	1xPhospho [S11(99.5)]	3.10557e-06	0.711	-0.49	0.580437
Medium	Q9UHD8	SEPTIN9	[R].DLLIRTHMQNIK.[D]	1xPhospho [T6(100)]	0.0125392	0.71	-0.49	0.587061
High	O15066	KIF3B	[R].LLQDSLGGNAK.[T]	1xPhospho [S5(100)]	0.00282549	0.71	-0.49	0.587758
High	Q9UQ35	SRRM2	[R].YSHSGSSSPDTK.[V]	3xPhospho [S6(99.5); S7(100); S8(100)]	0.000257829	0.712	-0.49	0.595279
High	Q92993	KAT5	[R].KSNCLGTDEDSQDSSDGIPSAPR.[M]	2xPhospho [S11(100); S14(100)]	3.10557e-06	0.71	-0.49	0.595447
High	Q9BZ29	DOCK9	[K].SNSLDKHQQSSTLGNSVVR.[C]	1xPhospho [S3(100)]	3.10557e-06	0.71	-0.49	0.595763
Medium	P12272	PTHLH	[R].SVEGLSR.[R]	1xPhospho [S1(100)]	0.0478995	0.712	-0.49	0.607912
High	Q14155	ARHGEF7	[K].EDLSKSPK.[T]	1xPhospho [S6(100)]	0.00282549	0.713	-0.49	0.611597
High	P42566	EPS15	[R].SSPELLPSGVTDENEVTTAVTEK.[V]	1xPhospho [S2(99.5)]	3.10557e-06	0.71	-0.49	0.624391
High	Q9NYF8	BCLAF1	[R].QKSPEIHRR.[I]	1xPhospho [S3(100)]	0.00373236	0.71	-0.49	0.633656
Medium	A6QL63	BTBD11	[K].VLLFTASPR.[F]	1xPhospho [T/S]	0.0192298	0.712	-0.49	0.642819
High	Q71F56	MED13L	[R].MFPTPPSLEQHPAFSPVMNYK.[D]	1xPhospho [S15(100)]	0.000269318	0.71	-0.49	0.646405
High	Q9BQF6	SENP7	[R].GCPVTSKSSPER.[Q]	1xPhospho [S9(99.6)]	0.000412205	0.712	-0.49	0.664906
Medium	Q9BU76	C1orf35	[R].WHDRGSEA.[-]	1xPhospho [S6(100)]	0.0372318	0.712	-0.49	0.670493
High	Q96C24	SYTL4	[R].CQESLGRLSPK.[T]	1xPhospho [S9(100)]	0.00060502	0.71	-0.49	0.675165
High	P05455	SSB	[K].TKFASDDEHDEHDENGATGPVKR.[A]	1xPhospho [S5(100)]	3.10557e-06	0.713	-0.49	0.67807
High	Q8N3D4	EHBP1L1	[R].ATDDDMQSLASLMSVKPSDVGNLDDFAESDEDEAHGPGAPEAR.[A]	3xPhospho [S8(100); S18(98.6); S29(100)]	3.10557e-06	0.713	-0.49	0.688951
High	P08670	VIM	[R].SLYASSPGGVYATR.[S]	1xPhospho [S6(100)]	3.10557e-06	0.711	-0.49	0.785817
High	O75794	CDC123	[R].DDPPTHSQPDSDDEAEEIQWSDDENTATLTAPEFPEFATK.[V]	2xPhospho [S11(100); T30(95.5)]	3.10557e-06	0.719	-0.48	0.428697
High	Q8IXK0	PHC2	[K].YAQGFLPEKLPQQDHTTTTDSEMEEPYLQESK.[E]	3xPhospho [T/S/Y]	3.10557e-06	0.717	-0.48	0.451138
High	Q96PN7	TRERF1	[R].VLGDHLLLDPTHELPPYTPPPMLSPVR.[Q]	2xPhospho [T18(100); S24(100)]	3.10557e-06	0.719	-0.48	0.493499
High	Q96I25	RBM17	[R].SPTGPSNSFLANMGGTVAHK.[I]	1xPhospho [S1(100)]	3.10557e-06	0.717	-0.48	0.502565
High	P55081	MFAP1	[K].RPDYAPMESSDEEDEEFQFIK.[K]	2xPhospho [S9(100); S10(100)]	3.10557e-06	0.718	-0.48	0.511174
High	Q9HB58	SP110	[R].DNSPEPNDPEEPQEVSSTPSDKK.[G]	1xPhospho [S3(100)]	3.10557e-06	0.716	-0.48	0.517798
Medium	Q2NL82	TSR1	[R].GSAQRDGK.[G]	1xPhospho [S2(100)]	0.0126828	0.718	-0.48	0.523316
High	Q9Y2X7	GIT1	[R].HGSGADSDYENTQSGDPLLGLEGK.[R]	1xPhospho [S3(100)]	3.10557e-06	0.715	-0.48	0.527299
Medium	O15042	U2SURP	[R].VKSPSPKSER.[S]	3xPhospho [S3(100); S5(100); S8(100)]	0.0451024	0.717	-0.48	0.531294
High	Q86U86	PBRM1	[R].RLSNLPTVDPIAVCHELYNTIR.[D]	1xPhospho [S3(100)]	3.10557e-06	0.719	-0.48	0.531856
Medium	P21127	CDK11B	[R].HRSHSAEGGK.[H]	2xPhospho [S3(100); S5(100)]	0.0110439	0.716	-0.48	0.532288
High	Q53EZ4	CEP55	[K].VAASPKSPTAALNESLVECPK.[C]	2xPhospho [S4(100); S7(100)]	6.79866e-05	0.719	-0.48	0.543106
High	Q7KZ85	SUPT6H	[K].DHYQDPVPGITPSSSSRTRTPASINATPANINLADLTR.[A]	4xPhospho [T11(99.9); S23(100); S/T/Y]	3.10557e-06	0.716	-0.48	0.546105
High	Q9Y4H2	IRS2	[K].RHNSASVENVSLR.[K]	1xPhospho [S4(100)]	5.00123e-05	0.718	-0.48	0.553273
High	Q5VZL5	ZMYM4	[K].DQGSTYSGDLESEAVSTPHSWEEELNHYALK.[S]	2xPhospho [T17(99); S20(100)]	3.10557e-06	0.717	-0.48	0.553877
High	O15226	NKRF	[R].HLSTCDGQNPPKK.[Q]	1xPhospho [S3(99.7)]	0.000473556	0.716	-0.48	0.554835
Medium	Q6ZMN7	PDZRN4	[K].LGLTVCYR.[T]	1xPhospho [T/Y]	0.0210063	0.719	-0.48	0.557846
High	Q96D71	REPS1	[R].TGSDHTNPTSPLLVKPSDLLEENK.[I]	2xPhospho [S10(99.1); T/S]	3.10557e-06	0.718	-0.48	0.560132
High	Q9BRD0	BUD13	[R].HKQSPGHQDSDSDLSPPR.[N]	4xPhospho [S4(100); S10(100); S12(100); S15(100)]	0.00182451	0.715	-0.48	0.577315
High	Q00587	CDC42EP1	[R].GGDVFGDTSFLSNHGGSSGSTHRSPR.[S]	1xPhospho [S24(100)]	3.10557e-06	0.718	-0.48	0.592817
High	P78345	RPP38	[M].AAAPQAPGRGSLRK.[T]	1xPhospho [S11(100)]	0.00972775	0.719	-0.48	0.603544
High	P08670	VIM	[R].MFGGPGTASRPSSSR.[S]	2xPhospho [S9(100); S13(99.1)]	0.000257829	0.717	-0.48	0.617403
Medium	P82094	TMF1	[K].GYALVPIIVNSSTPK.[S]	2xPhospho [S/T/Y]	0.042416	0.717	-0.48	0.619165
High	Q9UQ35	SRRM2	[R].SGSSPEVKDKPR.[A]	3xPhospho [S1(100); S3(100); S4(100)]	0.00320796	0.719	-0.48	0.63479
High	Q8N108	MIER1	[R].RVNSNGKESPGSSEFFQEAVSHGK.[F]	2xPhospho [S4(100); S9(98)]	3.10557e-06	0.715	-0.48	0.645001
Medium	Q9H4B6	SAV1	[K].ETSPLLR.[N]	1xPhospho [S3(99.7)]	0.0132905	0.716	-0.48	0.647031
High	Q9BXF6	RAB11FIP5	[R].KSSLTQSNTSLGSDSTLSSASGSLAYQGPGAELLTR.[S]	1xPhospho [S/T/Y]	3.10557e-06	0.718	-0.48	0.650604
High	Q96ST2	IWS1	[R].EKTIASDSEEEAGKELSDK.[K]	2xPhospho [S6(100); S8(100)]	0.000118593	0.716	-0.48	0.655747
High	P09651	HNRNPA1	[K].SESPKEPEQLR.[K]	1xPhospho [S3(100)]	0.000241181	0.717	-0.48	0.675768
High	Q9BTA9	WAC	[R].SDSPENKYSDSTGHSK.[A]	1xPhospho [S3(100)]	3.10557e-06	0.719	-0.48	0.67719
High	Q9NQC1	JADE2	[R].ILPPLEGPPAQASPSSTMLGEGSQPDWPGGSR.[Y]	1xPhospho [S/T]	3.10557e-06	0.719	-0.48	0.684968
High	Q96JM3	CHAMP1	[K].SSSVSPSSWKSPPASPESWK.[S]	2xPhospho [S11(100); S15(100)]	3.10557e-06	0.716	-0.48	0.721921
High	P49736	MCM2	[R].RTDALTSSPGR.[D]	1xPhospho [S8(100)]	0.000241181	0.719	-0.48	0.746997
Medium	Q8NF91	SYNE1	[K].VSPRTRR.[Q]	1xPhospho [S2(100)]	0.0310737	0.72	-0.47	0.419596
High	Q15910	EZH2	[R].GRLPNNSSRPSTPTINVLESK.[D]	2xPhospho [S/T]	0.00248495	0.724	-0.47	0.456028
High	Q8N8E3	CEP112	[R].SHSLSPTHREDGQNITPK.[I]	2xPhospho [S3(100); S5(100)]	0.000331722	0.72	-0.47	0.502153
High	P07900	HSP90AA1	[K].ESEDKPEIEDVGSDEEEEKK.[D]	1xPhospho [S13(100)]	3.10557e-06	0.722	-0.47	0.505311
High	P21333	FLNA	[R].FGGEHVPNSPFQVTALAGDQPSVQPPLR.[S]	1xPhospho [S9(100)]	3.10557e-06	0.72	-0.47	0.514366
Medium	P51610	HCFC1	[K].TCLPGFPGAPCAIKISKSPDGAHLTWEPPSVTSGK.[I]	4xPhospho [T/S]	0.0101955	0.72	-0.47	0.525443
High	O00567	NOP56	[R].KFSKEEPVSSGPEEAVGK.[S]	3xPhospho [S3(100); S9(100); S10(100)]	0.000190968	0.723	-0.47	0.531817
High	P50851	LRBA	[R].GSAMQVSPLMFTDK.[A]	1xPhospho [S7(100)]	3.10557e-06	0.72	-0.47	0.534992
Medium	Q9NQW6	ANLN	[R].LLLIATGK.[R]	1xPhospho [T6(100)]	0.0487968	0.72	-0.47	0.550299
High	P18583	SON	[K].DTEEPLPVKESDQTLAALLSPK.[E]	1xPhospho [S20(100)]	5.00123e-05	0.722	-0.47	0.550299
High	Q9P275	USP36	[R].RGSSSSSPEHSASSDSTKAPQTPR.[S]	2xPhospho [S3(99.4); S7(98.9)]	3.10557e-06	0.721	-0.47	0.556342
High	Q8IYB3	SRRM1	[K].AKSPTPSPSPPR.[N]	4xPhospho [S3(100); T5(100); S7(100); S9(100)]	0.0087823	0.721	-0.47	0.562482
High	P78312	FAM193A	[K].SNPTPMEPTSPGEHQQNSK.[L]	1xPhospho [S10(100)]	3.10557e-06	0.722	-0.47	0.571344
Medium	Q13442	PDAP1	[K].KSLDSDESEDEEDDYQQK.[R]	3xPhospho [S2(100); S5(100); S8(100)]	0.0101143	0.722	-0.47	0.575546
High	Q15154	PCM1	[R].YMSQMSVPEQAELEK.[L]	1xPhospho [S6(100)]	3.10557e-06	0.724	-0.47	0.575827
Medium	Q9UQ35	SRRM2	[R].SLSSPRSK.[A]	3xPhospho [S1(100); S3(100); S4(100)]	0.0373535	0.724	-0.47	0.591218
High	Q14686	NCOA6	[R].SSRPASASSSTK.[D]	1xPhospho [S6(100)]	0.0020467	0.724	-0.47	0.600024
High	Q8IYB3	SRRM1	[R].RTASPPPPPKR.[R]	2xPhospho [T2(100); S4(100)]	0.00740722	0.72	-0.47	0.600526
High	O96019	ACTL6A	[R].EGSPANWK.[R]	1xPhospho [S3(100)]	0.00354411	0.724	-0.47	0.620085
High	Q8IYB3	SRRM1	[R].KVELSESEEDKGGK.[M]	1xPhospho [S5(100)]	0.000269318	0.722	-0.47	0.62253
High	Q9NQT8	KIF13B	[K].GRWESQQDVSQTTVSR.[G]	1xPhospho [S5(100)]	6.79866e-05	0.724	-0.47	0.632608
High	Q9UKE5	TNIK	[R].ANSKSEGSPVLPHEPAK.[V]	2xPhospho [S3(100); S8(99.4)]	0.000241181	0.72	-0.47	0.639922
High	P33316	DUT	[R].GSGGFGSTGKN.[-]	1xPhospho [S7(100)]	0.000118593	0.724	-0.47	0.64048
High	Q96B23	C18orf25	[R].SRSESETSTMAAK.[K]	2xPhospho [S3(100); S5(100)]	6.79866e-05	0.724	-0.47	0.648814
High	P35658	NUP214	[R].SAQGSSSPVPSMVQK.[S]	1xPhospho [S]	3.10557e-06	0.721	-0.47	0.651418
High	Q96FQ6	S100A16	[K].LIHEQEQQSSS.[-]	1xPhospho [S11(99.7)]	5.00123e-05	0.721	-0.47	0.651692
High	Q8N556	AFAP1	[K].EAYSGCSGPVDSECPPPPSSPVHK.[A]	1xPhospho [S20(100)]	3.10557e-06	0.722	-0.47	0.658338
High	Q9UQ35	SRRM2	[R].SRSSSSPPPKQK.[S]	3xPhospho [S3(100); S4(100); S5(100)]	0.00146145	0.72	-0.47	0.677302
Medium	Q96SB8	SMC6	[R].YYSSENTRPKFLSR.[D]	3xPhospho [S4(98.6); T7(100); S13(100)]	0.0251929	0.723	-0.47	0.67807
High	Q14289	PTK2B	[K].RNSLPQIPMLNLEAR.[R]	1xPhospho [S3(100)]	3.10557e-06	0.719	-0.47	0.706475
High	P08670	VIM	[R].SYVTTSTR.[T]	1xPhospho [T5(99.6)]	0.00707353	0.723	-0.47	0.737232
High	Q92522	H1-10	[K].AGGSAALSPSK.[K]	1xPhospho [S8(100)]	6.79866e-05	0.72	-0.47	0.741088
Medium	Q13247	SRSF6	[R].SVSPPPKR.[A]	2xPhospho [S1(100); S3(100)]	0.0323906	0.722	-0.47	0.775185
High	Q9BVG4	PBDC1	[K].RADSGEEENTKNGGEK.[G]	1xPhospho [S4(100)]	0.000137413	0.722	-0.47	0.823057
High	P52926	HMGA2	[K].KPAQEETEETSSQESAEED.[-]	3xPhospho [T10(100); S11(100); S12(100)]	3.10557e-06	0.725	-0.46	0.525879
Medium	Q7Z3K3	POGZ	[R].FMLRHHLTPHAR.[R]	1xPhospho [T8(100)]	0.0278951	0.729	-0.46	0.546801
High	Q96SN8	CDK5RAP2	[K].ENPEDVLSPTSVATYLSSK.[S]	1xPhospho [S8(99.7)]	3.10557e-06	0.725	-0.46	0.553269
High	P30305	CDC25B	[K].TRSWAGER.[S]	1xPhospho [S3(100)]	0.0059949	0.726	-0.46	0.58536
High	Q92794	KAT6A	[R].KSSTSDWPTDNQDGWDGKQENEER.[L]	1xPhospho [S3(98.8)]	0.00010722	0.725	-0.46	0.591379
High	P17544	ATF7	[K].KAAAGPLDMSLPSTPDIK.[I]	2xPhospho [S10(100); T14(100)]	3.10557e-06	0.725	-0.46	0.593083
High	Q10570	CPSF1	[R].RSSQPPADRDPAPFR.[A]	1xPhospho [S3(99.6)]	0.00143506	0.726	-0.46	0.611139
Medium	O15265	ATXN7	[R].GNTRPMHPIQQSRVPHGRIMTPSVK.[V]	1xPhospho [T/S]	0.0193848	0.727	-0.46	0.628002
High	P49792	RANBP2	[R].NADSEIKHSTPSPTR.[Y]	2xPhospho [T10(99.3); S12(99.3)]	6.79866e-05	0.728	-0.46	0.629251
High	Q9UQ35	SRRM2	[K].VKPETPPRQSHSGSISPYPK.[V]	3xPhospho [T5(100); S16(100); S/Y]	0.001153	0.726	-0.46	0.630243
High	Q9ULU4	ZMYND8	[R].SPMSTNSSVHTGSDVEQDAEK.[K]	1xPhospho [S13(100)]	3.10557e-06	0.726	-0.46	0.630579
High	Q15714	TSC22D1	[R].KLSTTGSSDSITPVAPTSAVSSSGSPASVMTNMR.[A]	1xPhospho [S3(98.8)]	3.10557e-06	0.729	-0.46	0.642195
High	Q15149	PLEC	[R].SRSSSVGSSSSYPISPAVSR.[T]	2xPhospho [S4(99.4); S5(100)]	3.10557e-06	0.729	-0.46	0.642375
High	Q9H0F6	SHARPIN	[K].GPPPEADLPRSPGNLTEREELAGSLAR.[A]	1xPhospho [S11(100)]	6.79866e-05	0.728	-0.46	0.650381
High	Q9NYF8	BCLAF1	[K].NTPSQHSHSIQHSPER.[S]	2xPhospho [S9(100); S13(100)]	5.00123e-05	0.728	-0.46	0.666005
High	Q99700	ATXN2	[R].MSSEGPPRMSPK.[A]	1xPhospho [S10(100)]	0.000118593	0.729	-0.46	0.668744
High	Q8IUD2	ERC1	[R].RTNSTGGSSGSSVGGGSGK.[T]	1xPhospho [S4(100)]	3.10557e-06	0.729	-0.46	0.690447
High	Q01130	SRSF2	[M].SYGRPPPDVEGMTSLK.[V]	1xPhospho [S1(100)]	0.000269318	0.729	-0.46	0.690553
High	Q00613	HSF1	[R].VKEEPPSPPQSPR.[V]	1xPhospho [S7(100)]	0.000299297	0.728	-0.46	0.703107
High	Q96AP7	ESAM	[R].LPTTDGAHPQPISPIPGGVSSSGLSR.[M]	1xPhospho [S13(100)]	3.10557e-06	0.725	-0.46	0.711781
High	Q8IYB3	SRRM1	[R].RASPSPPPKR.[R]	2xPhospho [S3(100); S5(100)]	0.00580919	0.728	-0.46	0.733024
High	Q8TF74	WIPF2	[R].QPPGVPNGPSSPTNESAPELPQR.[H]	1xPhospho [S11(100)]	3.10557e-06	0.727	-0.46	0.752196
High	P53999	SUB1	[K].QSSSSRDDNMFQIGK.[M]	1xPhospho [S2(100)]	0.00063469	0.729	-0.46	0.760867
High	Q9NYF8	BCLAF1	[K].KAEGEPQEESPLKSK.[S]	1xPhospho [S10(100)]	3.10557e-06	0.729	-0.46	0.796142
High	P21333	FLNA	[K].CSGPGLSPGMVR.[A]	1xPhospho [S7(100)]	3.10557e-06	0.726	-0.46	0.801999
High	Q8IYB3	SRRM1	[R].ASPSPPPKR.[R]	2xPhospho [S2(100); S4(100)]	0.004814	0.728	-0.46	0.848375
High	Q12906	ILF3	[K].RPMEEDGEEKSPSKK.[K]	1xPhospho [S11(100)]	0.00589137	0.73	-0.45	0.536491
High	Q9NZM5	NOP53	[R].QLALPATEQAATQESTFQELCEGLLEESDGEGEPGQGEGPEAGDAEVCPTPAR.[L]	1xPhospho [T12(96.8)]	3.10557e-06	0.734	-0.45	0.571219
Medium	Q6WKZ4	RAB11FIP1	[M].SLMVSAGR.[G]	1xPhospho [S5(99.2)]	0.045021	0.731	-0.45	0.572103
High	Q9Y3B9	RRP15	[K].DWDKESDGPDDSRPESASDSDT.[-]	2xPhospho [S/T]	0.00338659	0.732	-0.45	0.57647
High	Q08945	SSRP1	[K].SKEFVSSDESSSGENKSK.[K]	4xPhospho [S6(100); S7(100); S10(100); S11(100)]	3.10557e-06	0.732	-0.45	0.610819
Medium	O95394	PGM3	[K].IKQSAEQLEDK.[K]	1xPhospho [S4(100)]	0.0285389	0.73	-0.45	0.615618
Medium	Q13523	PRPF4B	[R].ERSKDASPINR.[W]	2xPhospho [S3(100); S7(100)]	0.018074	0.733	-0.45	0.617537
Medium	Q9UQ35	SRRM2	[K].SKTPSRQSHSSSSPHPK.[V]	3xPhospho [T3(100); S12(96.6); S13(96.6)]	0.0140892	0.732	-0.45	0.625007
High	P55854	SUMO3	[K].VAGQDGSVVQFK.[I]	1xPhospho [S7(100)]	3.10557e-06	0.732	-0.45	0.631238
High	P11717	IGF2R	[K].LVSFHDDSDEDLLHI.[-]	2xPhospho [S3(100); S8(100)]	0.00343573	0.732	-0.45	0.632662
High	P17096	HMGA1	[K].LEKEEEEGISQESSEEEQ.[-]	3xPhospho [S10(100); S13(100); S14(100)]	3.10557e-06	0.731	-0.45	0.644375
High	O43896	KIF1C	[R].LYADSDSGDDSDKR.[S]	1xPhospho [S7(100)]	0.000458763	0.732	-0.45	0.659323
High	Q12888	TP53BP1	[R].KVTEETEEPIVECQECETEVSPSQTGGSSGDLGDISSFSSK.[A]	1xPhospho [T/S]	3.10557e-06	0.734	-0.45	0.666297
High	Q9UPQ0	LIMCH1	[K].SWSTATSPLGGERPFR.[Y]	1xPhospho [S7(100)]	0.00199236	0.73	-0.45	0.668761
High	Q9UKJ3	GPATCH8	[R].HSKRSHDSDDSDYASSK.[H]	3xPhospho [S8(100); S11(100); S/Y]	0.00182451	0.735	-0.45	0.672016
High	Q6PD62	CTR9	[R].RKGSGSEQEGEDEEGGER.[K]	2xPhospho [S4(100); S6(100)]	0.000190968	0.731	-0.45	0.67295
High	Q9C0C2	TNKS1BP1	[R].NRSAEEGELAESK.[S]	1xPhospho [S3(100)]	3.10557e-06	0.732	-0.45	0.674905
Medium	Q14978	NOLC1	[K].GSPRPQAPK.[A]	1xPhospho [S2(100)]	0.0118885	0.731	-0.45	0.675819
High	Q6PL18	ATAD2	[R].KPNIFYSGPASPARPR.[Y]	1xPhospho [S11(100)]	3.10557e-06	0.732	-0.45	0.677967
High	Q8N163	CCAR2	[R].SVASNQSEMEFSSLQDMPK.[E]	3xPhospho [S1(100); S4(100); S7(100)]	0.000284731	0.731	-0.45	0.678762
High	Q8WVV9	HNRNPLL	[R].LKTEEGEIDYSAEEGENRR.[E]	1xPhospho [S11(100)]	3.10557e-06	0.734	-0.45	0.681514
High	Q8NDV7	TNRC6A	[R].LEESPFVPYDFMNSSTSPASPPGSIGDGWPR.[A]	1xPhospho [S20(100)]	3.10557e-06	0.73	-0.45	0.681635
High	O14730	RIOK3	[R].KVHPYEDSDSSEDEVDWQDTR.[D]	3xPhospho [S8(100); S10(100); S11(100)]	3.10557e-06	0.73	-0.45	0.692089
High	Q7Z5K2	WAPL	[K].RPESPSEISPIK.[G]	2xPhospho [S4(100); S9(100)]	0.0015152	0.732	-0.45	0.704516
High	O60504	SORBS3	[R].LCDDGPQLPTSPR.[L]	1xPhospho [S11(100)]	3.10557e-06	0.735	-0.45	0.717927
High	Q96RK0	CIC	[R].TQSLSALPK.[E]	1xPhospho [S3(100)]	0.00222628	0.731	-0.45	0.723561
High	Q9NYF8	BCLAF1	[R].QKSPEIHR.[R]	1xPhospho [S3(100)]	0.000705296	0.73	-0.45	0.725841
Medium	P49327	FASN	[R].LLWKDNWVSFMDTMLQMSILGSAK.[H]	2xPhospho [S/T]	0.0476625	0.733	-0.45	0.729164
High	O95359	TACC2	[K].FSSPTEELDYR.[N]	1xPhospho [S3(100)]	0.00277106	0.73	-0.45	0.746943
High	Q6PD62	CTR9	[R].KGSGSEQEGEDEEGGERK.[K]	2xPhospho [S3(100); S5(100)]	0.000412205	0.732	-0.45	0.758588
High	Q8NDI1	EHBP1	[K].DLSTSPKPSPIPSPVLGR.[K]	2xPhospho [S13(100); T/S]	0.00010722	0.733	-0.45	0.768345
High	Q5VT52	RPRD2	[R].RMSGEPIQTVESIRVPGK.[G]	1xPhospho [S3(100)]	0.00010722	0.73	-0.45	0.769881
Medium	Q8IWX8	CHERP	[K].SYSPGRR.[R]	1xPhospho [S3(100)]	0.0179858	0.731	-0.45	0.77182
High	Q9UMZ2	SYNRG	[K].TADSVSPLEPPTKDK.[T]	1xPhospho [S6(100)]	6.79866e-05	0.732	-0.45	0.782968
High	P05455	SSB	[K].FASDDEHDEHDENGATGPVKR.[A]	1xPhospho [S3(100)]	3.10557e-06	0.734	-0.45	0.873889
High	Q8N488	RYBP	[K].SDILKDPPSEANSIQSANATTK.[T]	3xPhospho [S9(100); S13(100); S16(100)]	3.10557e-06	0.736	-0.44	0.585432
High	P42858	HTT	[K].RHSLSSTK.[L]	1xPhospho [S3(100)]	0.00182451	0.738	-0.44	0.587758
High	P35226	BMI1	[R].KSSVNGSSATSSG.[-]	1xPhospho [S/T]	0.0015152	0.736	-0.44	0.620085
High	Q9Y618	NCOR2	[R].AIPPERHSPHHLK.[E]	1xPhospho [S8(100)]	0.00116827	0.735	-0.44	0.63279
High	Q12888	TP53BP1	[K].CSDSQSWEDIAPEIEPCAENRLDTK.[E]	1xPhospho [S4(100)]	3.10557e-06	0.739	-0.44	0.637792
High	Q5SQI0	ATAT1	[R].SSSLGNSPERGPLRPFVPEQELLR.[S]	1xPhospho [S7(99)]	3.10557e-06	0.738	-0.44	0.638381
High	Q01082	SPTBN1	[K].VSEEAESQQQWDTSKGEQVSQNGLPAEQGSPR.[M]	2xPhospho [S20(100); S30(100)]	3.10557e-06	0.738	-0.44	0.643891
High	Q9BW71	HIRIP3	[R].RTLDSDEERPRPAPPDWSHMR.[G]	1xPhospho [S5(99.5)]	3.10557e-06	0.739	-0.44	0.648839
High	Q9ULT8	HECTD1	[R].TNATNNMNLSR.[S]	1xPhospho [S10(100)]	0.000118593	0.737	-0.44	0.656534
High	Q8IY63	AMOTL1	[R].DTTIINHSR.[N]	1xPhospho [S8(100)]	0.00042868	0.737	-0.44	0.679005
High	P21333	FLNA	[K].IPEISIQDMTAQVTSPSGK.[T]	1xPhospho [S15(99.6)]	3.10557e-06	0.736	-0.44	0.67913
Medium	Q01082	SPTBN1	[R].TSSKESSPIPSPTSDRK.[A]	4xPhospho [S2(98.8); S3(100); S6(100); S11(100)]	0.0181374	0.738	-0.44	0.682527
High	Q86YP4	GATAD2A	[K].GTTATSAQANSTPTSVASVVTSAESPASR.[Q]	1xPhospho [S25(100)]	3.10557e-06	0.739	-0.44	0.688832
High	P46087	NOP2	[R].RLGSVEAPK.[T]	1xPhospho [S4(100)]	0.00624853	0.738	-0.44	0.690716
High	P19338	NCL	[K].KMAPPPKEVEEDSEDEEMSEDEEDDSSGEEVVIPQK.[K]	4xPhospho [S13(100); S19(100); S26(100); S27(100)]	3.10557e-06	0.739	-0.44	0.691469
High	Q9UPT8	ZC3H4	[R].ENEEGDTGNWYSSDEDEGGSSVTSILK.[T]	2xPhospho [S12(99.1); S13(99.1)]	3.10557e-06	0.737	-0.44	0.697817
High	P54725	RAD23A	[K].AGQGTSAPPEASPTAAPESSTSFPPAPTSGMSHPPPAAR.[E]	1xPhospho [S12(98.1)]	3.10557e-06	0.736	-0.44	0.718636
High	Q8NHQ9	DDX55	[R].KREEGSDIEDEDMEELLNDTR.[L]	1xPhospho [S6(100)]	0.00237824	0.735	-0.44	0.721145
High	Q15149	PLEC	[K].GYYSPYSVSGSGSTAGSRTGSR.[T]	3xPhospho [S13(100); S17(100); S21(100)]	0.00017312	0.735	-0.44	0.754827
High	O75376	NCOR1	[R].YETPSDAIEVISPASSPAPPQEK.[L]	2xPhospho [S12(100); S/Y/T]	3.10557e-06	0.739	-0.44	0.769021
High	P14866	HNRNPL	[R].YYGGGSEGGR.[A]	1xPhospho [S6(100)]	0.000118593	0.735	-0.44	0.771162
High	Q9UKV3	ACIN1	[R].LQPERGSPK.[K]	1xPhospho [S7(100)]	0.00760728	0.74	-0.44	0.780908
High	Q8N108	MIER1	[K].YFDTNSEVEEESEEDEDYIPSEDWK.[K]	2xPhospho [S6(100); S12(100)]	3.10557e-06	0.737	-0.44	0.788479
Medium	Q9UHB6	LIMA1	[R].SSSLKER.[S]	1xPhospho [S3(100)]	0.0135288	0.737	-0.44	0.790512
High	Q8IWE2	FAM114A1	[R].IHGVNSGSSEGAQPNTENGVPEITDAATDQGPAESPPTSPSSASR.[G]	2xPhospho [S35(100); S39(97.5)]	3.10557e-06	0.739	-0.44	0.795369
High	Q13428	TCOF1	[R].AKKPEEESESSEEGSESEEEAPAGTR.[S]	5xPhospho [S8(100); S10(100); S11(100); S15(100); S17(100)]	3.10557e-06	0.737	-0.44	0.798364
High	Q9NYI0	PSD3	[R].IGSTTNPFLDIPHDPNAAVYK.[S]	1xPhospho [S3(99.6)]	3.10557e-06	0.737	-0.44	0.803137
High	Q14498	RBM39	[R].YRSPYSGPK.[F]	1xPhospho [S3(100)]	0.000546738	0.735	-0.44	0.853412
High	Q9NYB9	ABI2	[R].TYSSSGSSGGSHPSSR.[S]	1xPhospho [S3(99.8)]	3.10557e-06	0.737	-0.44	0.853844
High	P24941	CDK2	[K].IGEGTYGVVYK.[AG]	1xPhospho [T5(100)]	3.10557e-06	0.736	-0.44	0.876119
High	Q8N556	AFAP1	[R].TLENSPISSCDTSDTEGPVPVNSAAVLKK.[S]	2xPhospho [S5(100); S8(100)]	3.10557e-06	0.743	-0.43	0.528662
High	O75116	ROCK2	[R].SQLQALHIGLDSSSIGSGPGDAEADDGFPESR.[L]	2xPhospho [S17(100); S]	3.10557e-06	0.741	-0.43	0.536238
High	Q5T5U3	ARHGAP21	[K].HNKSPTLSCR.[F]	1xPhospho [S4(100)]	0.000284731	0.741	-0.43	0.541153
Medium	Q6ZN16	MAP3K15	[K].YLHENQIVHR.[D]	1xPhospho [Y1(100)]	0.0360796	0.74	-0.43	0.575491
High	P85037	FOXK1	[R].SMVSPVPSPTGTISVPNSCPASPR.[G]	4xPhospho [S8(100); T12(100); S14(100); S22(100)]	3.10557e-06	0.743	-0.43	0.627143
High	Q96JM3	CHAMP1	[K].GQESSSDQEQVDVESIDFSK.[E]	2xPhospho [S4(99.4); S6(100)]	3.10557e-06	0.74	-0.43	0.628441
High	Q92922	SMARCC1	[K].RKHSPSPPPPTPTESR.[K]	2xPhospho [S4(100); S6(100)]	0.000546738	0.742	-0.43	0.63142
High	O60343	TBC1D4	[R].SLTSSLENIFSR.[G]	1xPhospho [S5(99.5)]	6.79866e-05	0.743	-0.43	0.647076
High	Q15047	SETDB1	[R].KPTAGQTSATAVDSDDIQTISSGSEGDDFEDKK.[N]	5xPhospho [S14(100); T19(100); S21(100); S22(100); S24(100)]	3.10557e-06	0.742	-0.43	0.658338
High	Q6PD62	CTR9	[R].NSNSNSDSDEDEQRKK.[C]	3xPhospho [S4(100); S6(100); S8(100)]	0.000546738	0.742	-0.43	0.669775
High	Q96JM3	CHAMP1	[K].KDNQESSDAELSSSEYIK.[T]	1xPhospho [S7(99.6)]	3.10557e-06	0.742	-0.43	0.669974
High	Q96AE4	FUBP1	[R].QQAAYYAQTSPQGMPQHPPAPQGQ.[-]	1xPhospho [S10(99.5)]	3.10557e-06	0.743	-0.43	0.67321
High	Q9UQ35	SRRM2	[K].THTTALAGRSPSPASGR.[R]	1xPhospho [S10(100)]	3.10557e-06	0.744	-0.43	0.677664
Medium	Q9UK96	FBXO10	[R].LEGGGLIAGNNIYHNAEAGVDIRKK.[S]	1xPhospho [Y13(100)]	0.0126429	0.744	-0.43	0.685649
High	Q8WYH8	ING5	[R].RTSEEDTPK.[K]	1xPhospho [S3(99.8)]	0.00148964	0.74	-0.43	0.686396
High	Q9NYF8	BCLAF1	[R].SGSGSVGNGSSRYSPSQNSPIHHIPSRR.[S]	2xPhospho [S14(100); S19(100)]	3.10557e-06	0.74	-0.43	0.68864
High	O94915	FRYL	[R].SNTLDIMDGR.[I]	1xPhospho [S1(100)]	0.00182451	0.744	-0.43	0.688946
High	Q9BUJ2	HNRNPUL1	[R].GRSPQPPAEEDEDDFDDTLVAIDTYNCDLHFK.[V]	1xPhospho [S3(100)]	3.10557e-06	0.743	-0.43	0.691469
Medium	Q5TCQ9	MAGI3	[R].DQSLSPSK.[G]	1xPhospho [S5(100)]	0.01172	0.745	-0.43	0.695998
High	Q5T0N5	FNBP1L	[R].TISDGTISASK.[Q]	1xPhospho [S3(100)]	0.000841661	0.744	-0.43	0.698394
High	Q9H8W4	PLEKHF2	[R].SDSYSQSLK.[S]	1xPhospho [S3(99.6)]	0.000546738	0.744	-0.43	0.733024
High	Q9ULU4	ZMYND8	[K].ATSSHFSASEESMDFLDK.[S]	2xPhospho [S7(100); S12(100)]	3.10557e-06	0.744	-0.43	0.735795
High	Q9NYF8	BCLAF1	[K].SQEEPKDTFEHDPSESIDEFNK.[S]	1xPhospho [S1(100)]	3.10557e-06	0.74	-0.43	0.741088
High	Q05655	PRKCD	[R].RSDSASSEPVGIYQGFEK.[K]	1xPhospho [S4(100)]	3.10557e-06	0.743	-0.43	0.741088
High	Q9H0B6	KLC2	[R].ASSLNFLNK.[S]	1xPhospho [S]	0.000675874	0.744	-0.43	0.742615
High	Q96ST2	IWS1	[K].AAVLSDSEDEEKASAK.[K]	2xPhospho [S5(100); S7(100)]	0.000269318	0.743	-0.43	0.743129
High	Q9UPU5	USP24	[R].VSDQNSPVLPK.[K]	1xPhospho [S6(100)]	0.000241181	0.741	-0.43	0.745456
High	O60231	DHX16	[K].QQTEKPESEDEWER.[T]	1xPhospho [S8(100)]	0.000269318	0.743	-0.43	0.747234
High	Q96T23	RSF1	[K].STLESEKPGSPEAAETSPPSNIIDHCEK.[L]	1xPhospho [S10(100)]	3.10557e-06	0.741	-0.43	0.748186
High	Q86VM9	ZC3H18	[K].AGVQSVGEKESLEAAK.[E]	1xPhospho [S5(100)]	0.000118593	0.744	-0.43	0.749453
Medium	Q9BXF6	RAB11FIP5	[R].STDDTWPRGSR.[S]	1xPhospho [S10(100)]	0.0109366	0.74	-0.43	0.749712
High	Q9BYW2	SETD2	[R].SFCPIELNINGSPGAESDLATFCTSK.[T]	1xPhospho [S12(99.4)]	3.10557e-06	0.742	-0.43	0.75389
High	Q8TF01	PNISR	[R].QRSPIALPVK.[Q]	1xPhospho [S3(100)]	0.000241181	0.744	-0.43	0.759516
Medium	Q9Y490	TLN1	[R].EGILKTAK.[V]	1xPhospho [T6(100)]	0.016989	0.741	-0.43	0.768544
High	Q05519	SRSF11	[R].DYDEEEQGYDSEKEK.[K]	1xPhospho [S11(100)]	3.10557e-06	0.741	-0.43	0.784761
High	Q53EL6	PDCD4	[K].RFVSEGDGGR.[L]	1xPhospho [S4(100)]	0.00240324	0.741	-0.43	0.799506
High	Q9UPQ0	LIMCH1	[K].SINHQIESPSER.[R]	1xPhospho [S8(100)]	3.10557e-06	0.741	-0.43	0.800755
High	Q9NYJ8	TAB2	[R].AIGNNSATSPR.[V]	1xPhospho [S9(100)]	5.00123e-05	0.74	-0.43	0.817306
High	Q9NYF8	BCLAF1	[R].AEGEWEDQEALDYFSDKESGK.[Q]	1xPhospho [S15(100)]	3.10557e-06	0.742	-0.43	0.839055
High	Q15149	PLEC	[R].SSSVGSSSSYPISPAVSR.[T]	1xPhospho [S3(100)]	3.10557e-06	0.744	-0.43	0.845571
High	P50613	CDK7	[R].AYTHQVVTR.[W]	1xPhospho [T3(100)]	0.000559093	0.742	-0.43	0.859272
Medium	O75400	PRPF40A	[R].RHKSDSPESDAER.[E]	3xPhospho [S4(100); S6(100); S9(100)]	0.0226672	0.741	-0.43	0.865323
High	Q13242	SRSF9	[R].STSYGYSR.[S]	1xPhospho [S3(100)]	0.00312654	0.741	-0.43	0.889059
High	Q12802	AKAP13	[K].ENALSSGTLQEEQRTPPPGQDTQQFHEK.[S]	1xPhospho [T15(100)]	3.10557e-06	0.75	-0.42	0.581056
High	P43243	MATR3	[K].SFQQSSLSRDSQGHGR.[D]	1xPhospho [S8(100)]	3.10557e-06	0.745	-0.42	0.642593
High	Q14671	PUM1	[R].SMDELNHDFQALALEGR.[A]	1xPhospho [S1(100)]	3.10557e-06	0.747	-0.42	0.647328
Medium	Q13315	ATM	[R].HFSQTSR.[S]	1xPhospho [T/S]	0.0151219	0.748	-0.42	0.65421
High	Q9BY89	KIAA1671	[R].TSSPLFNK.[A]	1xPhospho [T/S]	0.00420016	0.749	-0.42	0.660329
High	Q1KMD3	HNRNPUL2	[R].EEDEPEERSGDETPGSEVPGDKAAEEQGDDQDSEK.[S]	1xPhospho [S9(100)]	3.10557e-06	0.748	-0.42	0.666005
High	Q7Z589	EMSY	[R].RRTNSSSSSPVVLK.[E]	2xPhospho [T3(100); S5(100)]	0.00255002	0.749	-0.42	0.672543
High	Q92769	HDAC2	[R].MLPHAPGVQMQAIPEDAVHEDSGDEDGEDPDKR.[I]	1xPhospho [S22(100)]	3.10557e-06	0.75	-0.42	0.67943
High	P21333	FLNA	[K].YGGDEIPFSPYR.[V]	1xPhospho [S9(100)]	0.00010722	0.75	-0.42	0.680328
High	Q8IYB3	SRRM1	[R].HRPSPPATPPPK.[T]	1xPhospho [S4(100)]	0.000284731	0.749	-0.42	0.688993
High	P49023	PXN	[K].TGSSSPPGGPPKPGSQLDSMLGSLQSDLNK.[L]	1xPhospho [S/T]	0.000269318	0.748	-0.42	0.689339
High	Q8IZP0	ABI1	[R].TASLNQRPR.[T]	1xPhospho [S3(100)]	0.00388109	0.747	-0.42	0.692037
High	Q9UBW7	ZMYM2	[K].AVSGYQSHDDSSDNSECSFPFK.[Y]	1xPhospho [S7(100)]	3.10557e-06	0.749	-0.42	0.693879
High	Q9UKV8	AGO2	[R].YHLVDKEHDSAEGSHTSGQSNGR.[D]	2xPhospho [S14(100); S17(100)]	3.10557e-06	0.747	-0.42	0.702718
Medium	P0DTE5	#N/A	[M].VSIRDFTMPK.[K]	1xPhospho [S/T]	0.0464777	0.747	-0.42	0.711663
High	Q6WCQ1	MPRIP	[R].MEVDRSPGLPMSDLK.[T]	1xPhospho [S6(100)]	0.00010722	0.749	-0.42	0.717927
High	B5ME19	EIF3CL	[K].QNPEQSADEDAEKNEEDSEGSSDEDEDEDGVSAATFLKK.[K]	4xPhospho [S6(100); S18(100); S21(100); S22(100)]	3.10557e-06	0.749	-0.42	0.718636
High	Q96H55	MYO19	[R].LHPCTSSGPDSPYPAK.[G]	1xPhospho [S11(100)]	3.10557e-06	0.749	-0.42	0.718973
High	Q92733	PRCC	[K].IAAPELHKGDSDSEEDEPTK.[K]	1xPhospho [S11(100)]	3.10557e-06	0.75	-0.42	0.725086
High	P18583	SON	[K].SVESTSPEPSK.[I]	1xPhospho [T5(99.7)]	0.00010722	0.745	-0.42	0.728638
High	Q96A57	TMEM230	[K].YSRLSSTDDGYIDLQFK.[K]	2xPhospho [S5(99.5); S6(100)]	0.000118593	0.746	-0.42	0.728923
High	Q96ST2	IWS1	[R].KAAVLSDSEDEEK.[A]	2xPhospho [S6(100); S8(100)]	6.79866e-05	0.748	-0.42	0.735584
High	P43243	MATR3	[R].SYSPDGKESPSDKK.[S]	3xPhospho [S1(100); S3(100); S9(100)]	0.00575526	0.748	-0.42	0.7365
Medium	Q12965	MYO1E	[R].RRNSINR.[N]	1xPhospho [S4(100)]	0.0111764	0.745	-0.42	0.739355
High	Q12888	TP53BP1	[R].QSQQPMKPISPVKDPVSPASQK.[M]	2xPhospho [S10(100); S17(100)]	0.000241181	0.75	-0.42	0.740972
High	Q96ST2	IWS1	[R].MNSTGGQTPRR.[D]	1xPhospho [S3(100)]	0.000226919	0.746	-0.42	0.743597
High	Q5VZL5	ZMYM4	[R].VTQHESDNENEIQIQNK.[L]	1xPhospho [S6(100)]	3.10557e-06	0.745	-0.42	0.744063
Medium	Q5T5U3	ARHGAP21	[R].GISQDRSPLVK.[V]	1xPhospho [S]	0.0348115	0.745	-0.42	0.745412
High	Q8N108	MIER1	[K].YFDTNSEVEEESEEDEDYIPSEDWKK.[E]	2xPhospho [S6(100); S12(100)]	3.10557e-06	0.745	-0.42	0.746115
High	Q6NZY4	ZCCHC8	[R].SSSHSSPGSPKK.[Q]	1xPhospho [S9(100)]	0.000118593	0.75	-0.42	0.748017
High	P29590	PML	[R].KCSQTQCPR.[K]	1xPhospho [S3(100)]	0.00116827	0.746	-0.42	0.755804
High	P55081	MFAP1	[R].KIVEPEVVGESDSEVEGDAWR.[M]	1xPhospho [S11(99.6)]	3.10557e-06	0.749	-0.42	0.755808
High	Q6ZRS2	SRCAP	[R].STTTPPRCSPAR.[E]	1xPhospho [S9(100)]	0.00091934	0.745	-0.42	0.756005
High	Q04637	EIF4G1	[K].WLREAEEESDHN.[-]	1xPhospho [S9(100)]	0.00189493	0.749	-0.42	0.758926
High	Q9BTA9	WAC	[K].QGPVSQSATQQPVTADKQQGHEPVSPR.[S]	1xPhospho [S25(100)]	3.10557e-06	0.746	-0.42	0.760183
Medium	Q5T200	ZC3H13	[K].TKSLEITGER.[K]	1xPhospho [S3(100)]	0.0103528	0.747	-0.42	0.764255
High	O00459	PIK3R2	[R].APPPPSSPPPGGAPDGSEPSPDFPALLVEK.[L]	1xPhospho [S]	3.10557e-06	0.748	-0.42	0.77142
High	Q9NYF8	BCLAF1	[K].ETQSPEQVK.[S]	1xPhospho [S4(99.8)]	0.000284731	0.748	-0.42	0.772567
Medium	Q96MU7	YTHDC1	[R].RMHSQPR.[S]	1xPhospho [S4(100)]	0.0126429	0.749	-0.42	0.774203
High	P54727	RAD23B	[K].QEKPAEKPAETPVATSPTATDSTSGDSSR.[S]	1xPhospho [S16(100)]	3.10557e-06	0.747	-0.42	0.778129
High	Q96RK0	CIC	[R].VPGQGLENRGEPPTPPSPAPAPAVAPGGSSESSSGR.[A]	2xPhospho [T14(100); S17(100)]	3.10557e-06	0.747	-0.42	0.784152
Medium	Q7L2E3	DHX30	[K].YLILPVHSNIPMMDQK.[A]	1xPhospho [S8(98.5)]	0.0432118	0.748	-0.42	0.784755
High	Q9BTE3	MCMBP	[R].VSPSTSYTPSR.[H]	1xPhospho [S2(100)]	0.00017312	0.745	-0.42	0.793225
High	Q13435	SF3B2	[R].GVSSESSGDREKDSTR.[S]	1xPhospho [S/T]	0.000257829	0.746	-0.42	0.803017
High	Q8WUF5	PPP1R13L	[R].SESAPTLHPYSPLSPK.[G]	1xPhospho [S14(100)]	3.10557e-06	0.749	-0.42	0.803935
High	Q8N5F7	NKAP	[M].APVSGSRSPDREASGSGGR.[R]	1xPhospho [S8(100)]	5.00123e-05	0.748	-0.42	0.806053
High	Q8N556	AFAP1	[R].TGSNAAQYK.[Y]	1xPhospho [S3(99.8)]	0.00060502	0.749	-0.42	0.808249
High	Q9UQ35	SRRM2	[R].GRSRSPQRPGWSR.[S]	2xPhospho [S3(100); S5(100)]	0.00590358	0.749	-0.42	0.810667
High	O95391	SLU7	[K].LVEQANSPK.[H]	1xPhospho [S7(100)]	6.79866e-05	0.748	-0.42	0.820561
High	P11831	SRF	[K].ALIQTCLNSPDSPPRSDPTTDQR.[M]	1xPhospho [S12(100)]	3.10557e-06	0.745	-0.42	0.833219
High	Q6PD62	CTR9	[R].RHPKGEEGSDDDETENGPKPK.[K]	1xPhospho [S9(100)]	0.000118593	0.746	-0.42	0.834987
High	Q9UQ88	CDK11A	[K].ASHWSRSPPRPPR.[E]	2xPhospho [S5(100); S7(100)]	0.000137413	0.746	-0.42	0.837091
High	Q9NYF8	BCLAF1	[K].LKDLFDYSPPLHK.[N]	1xPhospho [S8(100)]	3.10557e-06	0.748	-0.42	0.840399
High	Q9H7N4	SCAF1	[K].APAPAPPPSGSTSCGDRDSR.[R]	1xPhospho [S19(100)]	3.10557e-06	0.746	-0.42	0.865323
High	P05387	RPLP2	[K].LASVPAGGAVAVSAAPGSAAPAAGSAPAAAEEKKDEK.[K]	1xPhospho [S25(100)]	3.10557e-06	0.751	-0.41	0.590528
High	P48634	PRRC2A	[R].AAAKSPDLSNQNSDQANEEWETASESSDFTSERR.[G]	4xPhospho [S5(100); T22(98.7); S26(100); S27(100)]	3.10557e-06	0.753	-0.41	0.598703
High	Q8TEK3	DOT1L	[K].KNQTALDALHAQTVSQTAASSPQDAYR.[S]	1xPhospho [S21(99.5)]	3.10557e-06	0.752	-0.41	0.624225
High	Q13905	RAPGEF1	[R].RLSGGSHSYGGESPR.[L]	1xPhospho [S3(100)]	0.000299297	0.753	-0.41	0.636011
High	Q8IWV7	UBR1	[R].MEISAELPQTPQR.[L]	1xPhospho [T10(100)]	0.000284731	0.752	-0.41	0.661523
High	Q9UQ35	SRRM2	[R].HASSSPESPKPAPAPGSHR.[E]	2xPhospho [S4(99.3); S8(99.3)]	3.10557e-06	0.755	-0.41	0.664053
High	Q70CQ2	USP34	[R].DSSIIDPGTEQDLPSPENSSVK.[E]	1xPhospho [S15(100)]	3.10557e-06	0.751	-0.41	0.664415
High	Q9Y2W1	THRAP3	[K].SPVGKSPPSTGSTYGSSQK.[E]	2xPhospho [S1(100); S6(100)]	0.000675874	0.75	-0.41	0.667696
High	Q8IVH2	FOXP4	[K].MTGSPTLVK.[N]	1xPhospho [S4(100)]	0.0015152	0.754	-0.41	0.67164
High	Q9NYF8	BCLAF1	[K].ETQSPEQVKSEK.[L]	2xPhospho [S4(100); S10(100)]	0.00639734	0.755	-0.41	0.675029
High	Q92738	USP6NL	[R].KHAEPSSSPSK.[V]	1xPhospho [S]	0.00126406	0.751	-0.41	0.685926
High	Q6PD62	CTR9	[R].NSNSNSDSDEDEQRKK.[C]	2xPhospho [S6(100); S8(100)]	0.000118593	0.755	-0.41	0.691108
High	Q5T5Y3	CAMSAP1	[K].SVHREESCSDSGTK.[C]	1xPhospho [S7(99.6)]	0.00279819	0.753	-0.41	0.694085
High	Q12872	SFSWAP	[R].SVPTAYRVSRSPGASR.[K]	2xPhospho [S9(100); S11(100)]	0.000948231	0.752	-0.41	0.698395
High	Q8NEJ9	NGDN	[K].LSSEDEEEDEAEDDQSEASGKK.[S]	1xPhospho [S3(99.6)]	3.10557e-06	0.753	-0.41	0.702385
Medium	Q5JXA9	SIRPB2	[R].QYLSGQGTSLKVK.[A]	1xPhospho [S/T/Y]	0.0129355	0.753	-0.41	0.702885
High	O43166	SIPA1L1	[R].HSASPVVFTSAR.[S]	2xPhospho [S2(100); S4(100)]	6.79866e-05	0.752	-0.41	0.703501
High	Q8N3F8	MICALL1	[R].APSASPLALHASR.[L]	2xPhospho [S3(100); S5(100)]	0.000118593	0.753	-0.41	0.71357
Medium	Q5VST9	OBSCN	[R].LSFSLDVAEPK.[V]	2xPhospho [S2(100); S4(100)]	0.0472374	0.751	-0.41	0.718706
High	O43187	IRAK2	[R].MATFPGPGSSPAR.[A]	1xPhospho [S/T]	0.000118593	0.753	-0.41	0.718973
High	Q9C0C2	TNKS1BP1	[K].DTQSPSTCSEGLLGWSQK.[D]	1xPhospho [S4(100)]	5.00123e-05	0.755	-0.41	0.728162
High	Q9H3M7	TXNIP	[R].LESPTTPLLDDMDGSQDSPIFMYAPEFK.[F]	1xPhospho [S18(99.2)]	2.89062e-05	0.751	-0.41	0.735476
High	P35659	DEK	[K].EESSDDEDKESEEEPPKK.[T]	3xPhospho [S3(100); S4(100); S11(100)]	0.00237824	0.752	-0.41	0.736966
High	O94913	PCF11	[R].FEGSPGLR.[F]	1xPhospho [S4(100)]	0.00373236	0.753	-0.41	0.740061
Medium	Q9UN70	PCDHGC3	[R].QTLTVLIK.[D]	2xPhospho [T2(100); T4(100)]	0.0436979	0.754	-0.41	0.741088
Medium	P11802	CDK4	[R].GPRPVQSVVPEMEESGAQLLLEMLTFNPHK.[R]	2xPhospho [S15(97.6); T25(97.6)]	0.0423814	0.752	-0.41	0.742854
High	Q9H2P0	ADNP	[K].VIPEDASESEEKLDQKEDGSK.[Y]	1xPhospho [S7(100)]	6.79866e-05	0.752	-0.41	0.746396
Medium	Q9Y276	BCS1L	[K].TVMYTAVGSEWRPFGYPRR.[R]	1xPhospho [T/Y/S]	0.029583	0.752	-0.41	0.746997
High	Q13769	THOC5	[K].ALFKPPEDSQDDESDSDAEEEQTTKR.[R]	3xPhospho [S9(100); S14(100); S16(100)]	3.10557e-06	0.753	-0.41	0.760867
High	Q9UKV3	ACIN1	[R].NLKTEEEEEEEEEEEEDDEEEEGDDEGQKSR.[E]	1xPhospho [S30(100)]	3.10557e-06	0.755	-0.41	0.772844
Medium	Q7Z3E5	ARMC9	[K].DLILGSDR.[L]	1xPhospho [S6(100)]	0.0461719	0.75	-0.41	0.775035
High	P49792	RANBP2	[K].SISSPSVSSETMDKPVDLSTR.[K]	1xPhospho [S4(99.6)]	3.10557e-06	0.751	-0.41	0.775035
Medium	Q5VUG0	SFMBT2	[R].SGSEPVR.[R]	1xPhospho [S3(100)]	0.0364873	0.753	-0.41	0.786247
High	Q13523	PRPF4B	[R].RLSSPRTRPR.[D]	2xPhospho [S3(99.5); S/T]	0.00311273	0.753	-0.41	0.788725
Medium	Q9BQ39	DDX50	[R].SGWSSGR.[S]	1xPhospho [S4(100)]	0.0423814	0.754	-0.41	0.802098
High	Q8TAP9	MPLKIP	[R].GTPGGGGPRPPSPR.[D]	1xPhospho [S12(100)]	0.000226919	0.754	-0.41	0.808173
High	O00443	PIK3C2A	[K].VSNLQVSPK.[S]	1xPhospho [S7(100)]	0.000118593	0.751	-0.41	0.810011
High	Q92615	LARP4B	[R].TSKEPPSSPLQPQK.[E]	1xPhospho [S8(99.6)]	3.10557e-06	0.751	-0.41	0.827643
High	P52948	NUP98	[K].NLNNSNLFSPVNR.[D]	1xPhospho [S5(100)]	3.10557e-06	0.753	-0.41	0.841619
High	Q9UQ35	SRRM2	[K].AQTPPGPSLSGSKSPCPQEK.[S]	1xPhospho [S14(99.4)]	3.10557e-06	0.751	-0.41	0.844096
Medium	Q9H792	PEAK1	[K].IAVQTEK.[E]	1xPhospho [T5(100)]	0.0144918	0.754	-0.41	0.855166
High	O95359	TACC2	[K].TPEKLDNTPASPPRSPAEPNDIPIAK.[G]	2xPhospho [S11(100); S15(100)]	0.000226919	0.755	-0.41	0.859272
High	Q9UQE7	SMC3	[K].KGDVEGSQSQDEGEGSGESER.[G]	1xPhospho [S7(100)]	3.10557e-06	0.752	-0.41	0.861608
High	Q53EL6	PDCD4	[R].FVSEGDGGR.[L]	1xPhospho [S3(100)]	0.00199236	0.755	-0.41	0.863319
High	Q7L014	DDX46	[K].KGELMENDQDAMEYSSEEEEVDLQTALTGYQTK.[Q]	2xPhospho [S15(100); S16(100)]	3.10557e-06	0.755	-0.41	0.867164
High	Q8IZH2	XRN1	[K].STPISSSR.[R]	1xPhospho [S/T]	0.00642428	0.752	-0.41	0.894286
High	P05387	RPLP2	[K].DEKKEESEESDDDMGFGLFD.[-]	2xPhospho [S7(100); S10(100)]	0.00641094	0.76	-0.4	0.592542
High	Q15418	RPS6KA1	[R].GFSFVATGLMEDDGKPR.[A]	1xPhospho [S3(100)]	3.10557e-06	0.758	-0.4	0.679609
High	Q6PKG0	LARP1	[K].TKSDESGEEKNGDEDCQR.[G]	1xPhospho [S6(100)]	0.000118593	0.757	-0.4	0.681435
Medium	Q6IPM2	IQCE	[R].TAGSMPLGGRASLTPQK.[L]	1xPhospho [T14(100)]	0.0233449	0.759	-0.4	0.712192
High	Q9Y2W1	THRAP3	[R].ERSPALKSPLQSVVVR.[R]	2xPhospho [S3(100); S8(100)]	0.00060502	0.756	-0.4	0.712546
Medium	P23416	GLRA2	[K].LLRISKNGK.[V]	1xPhospho [S5(100)]	0.0224737	0.76	-0.4	0.713276
High	Q6PD62	CTR9	[R].KGSGSEQEGEDEEGGER.[K]	1xPhospho [S5(100)]	3.10557e-06	0.756	-0.4	0.717388
High	Q5VZK9	CARMIL1	[R].TASRPDDIPDSPSSPK.[V]	2xPhospho [S14(99.7); S/T]	0.000118593	0.76	-0.4	0.720686
Medium	O75116	ROCK2	[K].ELEEEITLRK.[S]	1xPhospho [T7(100)]	0.0278464	0.756	-0.4	0.728186
High	Q7Z4V5	HDGFL2	[K].KAPSASDSDSKADSDGAKPEPVAMAR.[S]	4xPhospho [S4(100); S6(100); S8(100); S14(100)]	0.00243014	0.756	-0.4	0.732849
Medium	P07910	HNRNPC	[R].VSGNTSRR.[G]	1xPhospho [S6(100)]	0.020621	0.758	-0.4	0.732849
High	Q56P03	EAPP	[R].YYDDIYFDSDSEDEDRAVQVTK.[K]	1xPhospho [S9(99.5)]	0.000118593	0.759	-0.4	0.734496
High	Q9H0B6	KLC2	[R].RSSEMLVK.[K]	1xPhospho [S3(100)]	0.00199236	0.76	-0.4	0.735276
High	Q6UN15	FIP1L1	[R].SKEGKEAGSEPAPEQESTEATPAE.[-]	1xPhospho [S9(100)]	0.00010722	0.757	-0.4	0.741941
High	Q06587	RING1	[R].RPIPGSDQTTTMSGGEGEPGEGEGDGEDVSSDSAPDSAPGPAPK.[R]	1xPhospho [T11(98.9)]	3.10557e-06	0.756	-0.4	0.742217
High	O76021	RSL1D1	[K].ATNESEDEIPQLVPIGK.[K]	1xPhospho [S5(100)]	5.00123e-05	0.759	-0.4	0.749712
High	P08670	VIM	[R].SLYASSPGGVYATR.[S]	2xPhospho [S1(100); S6(100)]	3.10557e-06	0.76	-0.4	0.752483
High	Q15057	ACAP2	[K].FVDKYSISLSPPEQQK.[K]	1xPhospho [S10(99.5)]	0.000118593	0.76	-0.4	0.752896
High	Q9NQC1	JADE2	[R].KYSISSDNSDTTDSHATSTSASR.[C]	3xPhospho [S5(99.2); S6(99.2); S9(99.2)]	3.10557e-06	0.76	-0.4	0.755961
High	P49736	MCM2	[R].RGLLYDSDEEDEERPAR.[K]	1xPhospho [S7(100)]	3.10557e-06	0.756	-0.4	0.762382
High	Q96T23	RSF1	[R].GRSTDEYSEADEEEEEEEGKPSRK.[R]	2xPhospho [S3(100); S8(100)]	0.000299297	0.758	-0.4	0.778433
High	Q9H4A3	WNK1	[K].EGPVASPPFMDLEQAVLPAVIPK.[K]	1xPhospho [S6(100)]	3.10557e-06	0.757	-0.4	0.780533
High	P55072	VCP	[R].GFGSFRFPSGNQGGAGPSQGSGGGTGGSVYTEDNDDDLYG.[-]	1xPhospho [S4(100)]	6.79866e-05	0.759	-0.4	0.7837
High	P20810	CAST	[K].EGITGPPADSSKPIGPDDAIDALSSDFTCGSPTAAGKK.[T]	1xPhospho [S31(100)]	3.10557e-06	0.756	-0.4	0.786514
High	Q52LW3	ARHGAP29	[R].LLLASPPNER.[N]	1xPhospho [S5(100)]	0.00311273	0.76	-0.4	0.79029
High	Q9Y2W1	THRAP3	[R].ERSPALKSPLQSVVVR.[R]	1xPhospho [S3(100)]	0.000299297	0.76	-0.4	0.790301
Medium	Q9BSK2	SLC25A33	[K].SFVQTAR.[L]	1xPhospho [T5(100)]	0.0404645	0.759	-0.4	0.798596
Medium	Q5VTL8	PRPF38B	[R].SGSQGRTDSVEKSK.[K]	2xPhospho [S3(99.3); S9(99.3)]	0.0154525	0.758	-0.4	0.799661
High	Q9P2B4	CTTNBP2NL	[K].VSSPLSPLSPGIKSPTIPR.[A]	3xPhospho [S6(99.2); S9(100); S14(100)]	0.000118593	0.76	-0.4	0.799661
High	Q8IUD2	ERC1	[K].VEPSSQSPGRSPR.[L]	1xPhospho [S11(100)]	3.10557e-06	0.759	-0.4	0.799998
Medium	P12821	ACE	[R].VTNDTESDINYLLKMALEK.[I]	3xPhospho [T2(97.8); T5(97.8); S7(97.8)]	0.0280673	0.76	-0.4	0.807438
High	Q96Q07	BTBD9	[R].APSGSSLPSSPGSNSR.[S]	1xPhospho [S10(99.6)]	3.10557e-06	0.756	-0.4	0.807508
High	Q96JH7	VCPIP1	[R].TVSPSTIR.[D]	1xPhospho [T/S]	0.0029342	0.757	-0.4	0.811381
High	P52926	HMGA2	[K].KPAQEETEETSSQESAEED.[-]	4xPhospho [T10(100); S11(100); S12(100); S15(100)]	3.10557e-06	0.758	-0.4	0.812799
High	Q9UER7	DAXX	[R].LQGTSSHSADTPEASLDSGEGPSGMASQGCPSASR.[A]	1xPhospho [S18(100)]	3.10557e-06	0.758	-0.4	0.815066
Medium	P20742	PZP	[K].AHTSFQISLTISYTGNRPASNMVIVDVK.[M]	4xPhospho [S20(95.5); T/S/Y]	0.0133027	0.759	-0.4	0.816579
High	Q9UJF2	RASAL2	[R].SHESLLSPCSTVECLDLGR.[G]	1xPhospho [S1(100)]	3.10557e-06	0.759	-0.4	0.818344
High	P16591	FER	[K].VQENDGKEPPPVVNYEEDAR.[S]	1xPhospho [Y15(100)]	3.10557e-06	0.759	-0.4	0.821942
High	Q86VM9	ZC3H18	[R].YEPSDKDRQSPPPAK.[R]	1xPhospho [S10(100)]	0.000269318	0.758	-0.4	0.837751
High	Q7Z5K2	WAPL	[K].RPESPSEISPIK.[G]	1xPhospho [S4(100)]	0.000118593	0.759	-0.4	0.845742
Medium	Q9NR09	BIRC6	[R].SLDGLSR.[T]	1xPhospho [S1(100)]	0.0165432	0.756	-0.4	0.848241
High	Q15424	SAFB	[K].ESSTSEGADQKMSSPEDDSDTKR.[L]	2xPhospho [S13(100); S14(100)]	3.10557e-06	0.758	-0.4	0.848375
High	Q76FK4	NOL8	[R].VSCHDSDDDIMRNDREYDSGDTDEIIAMK.[K]	2xPhospho [S6(97.7); Y/S/T]	0.00594088	0.758	-0.4	0.851656
High	P02794	FTH1	[K].MGAPESGLAEYLFDKHTLGDSDNES.[-]	1xPhospho [S25(99.3)]	0.000226919	0.758	-0.4	0.855731
High	O95359	TACC2	[R].VQNSPPVGR.[K]	1xPhospho [S4(100)]	0.00222628	0.756	-0.4	0.881744
High	Q13541	EIF4EBP1	[R].VVLGDGVQLPPGDYSTTPGGTLFSTTPGGTRIIYDRK.[F]	3xPhospho [T/S/Y]	0.000412205	0.757	-0.4	0.885094
High	Q13428	TCOF1	[R].KLSGDQPAAR.[T]	1xPhospho [S3(100)]	0.000675874	0.755	-0.4	0.893552
High	Q9UNL4	ING4	[K].GKNSDEEAPK.[T]	1xPhospho [S4(100)]	0.000675874	0.758	-0.4	0.905079
High	Q9BRD0	BUD13	[R].KDRHDTPDPSPR.[R]	1xPhospho [T6(99.3)]	0.00578178	0.765	-0.39	0.628416
High	P21580	TNFAIP3	[R].LVRSPSPHSCHR.[A]	2xPhospho [S4(100); S6(100)]	5.00123e-05	0.765	-0.39	0.631238
High	Q99460	PSMD1	[R].TVGTPIASVPGSTNTGTVPGSEKDSDSMETEEK.[T]	1xPhospho [S27(98.7)]	3.10557e-06	0.765	-0.39	0.644258
High	Q96MU7	YTHDC1	[R].GISPIVFDRSGSSASESYAGSEK.[K]	5xPhospho [S3(100); S10(100); S12(100); S13(100); S/Y]	0.000284731	0.766	-0.39	0.673934
High	Q92597	NDRG1	[R].SRTASGSSVTSLDGTR.[S]	1xPhospho [T3(100)]	6.79866e-05	0.762	-0.39	0.705032
High	Q9UQ35	SRRM2	[K].GQSQTSPDHRSDTSSPEVR.[Q]	4xPhospho [S11(99.2); S14(99.2); S15(99.2); T/S];	0.000118593	0.765	-0.39	0.710684
High	Q96ST2	IWS1	[K].MDSDEDEKEGEEEKVAK.[R]	1xPhospho [S3(100)]	0.000473556	0.761	-0.39	0.720752
High	Q8IY63	AMOTL1	[R].IMQLSLER.[N]	1xPhospho [S5(100)]	0.00279819	0.761	-0.39	0.735104
High	Q8IXK0	PHC2	[K].YAQGFLPEKLPQQDHTTTTDSEMEEPYLQESK.[E]	4xPhospho [T18(98.4); T19(98.4); S21(98.4); T/Y/S];	0.000299297	0.763	-0.39	0.737358
High	Q8TDD1	DDX54	[K].QPEKEEEEEAGESVEDIFSEVVGR.[K]	1xPhospho [S13(100)]	3.10557e-06	0.762	-0.39	0.742209
High	Q92794	KAT6A	[R].KITLSSQSASSSSEEGYLER.[I]	2xPhospho [S11(100); S12(99.6)]	3.10557e-06	0.762	-0.39	0.744562
High	P22059	OSBP	[R].TGSNISGASSDISLDEQYK.[H]	1xPhospho [S3(99.5)]	0.00010722	0.765	-0.39	0.74788
High	O75376	NCOR1	[R].EPAPLLSAQYETLSDSDD.[-]	2xPhospho [S14(100); S16(100)]	3.10557e-06	0.763	-0.39	0.752896
High	P15407	FOSL1	[K].SSSSSGDPSSDPLGSPTLLAL.[-]	1xPhospho [S15(99.4)]	3.10557e-06	0.762	-0.39	0.756239
High	Q15311	RALBP1	[K].RTEGYAAFQEDSSGDEAESPSK.[M]	2xPhospho [S12(100); S13(100)]	3.10557e-06	0.762	-0.39	0.758926
High	Q1KMD3	HNRNPUL2	[R].SGDETPGSEVPGDKAAEEQGDDQDSEKSKPAGSDGER.[R]	2xPhospho [S1(100); S25(98.3)]	0.000546738	0.765	-0.39	0.759038
Medium	O14530	TXNDC9	[K].KYDSDSDDD.[-]	2xPhospho [S4(100); S6(100)]	0.041984	0.762	-0.39	0.774203
High	Q9UQ35	SRRM2	[K].VKSGTPPRQGSITSPQANEQSVTPQR.[R]	4xPhospho [T5(98.3); S14(99.2); T23(100); S/T]	0.00140583	0.762	-0.39	0.775286
High	Q10570	CPSF1	[R].SGPEAEGLGSETSPTVDDEEEMLYGDSGSLFSPSKEEAR.[R]	1xPhospho [T/S/Y]	3.10557e-06	0.761	-0.39	0.778238
High	Q96ST2	IWS1	[R].MNSTGGQTPR.[R]	1xPhospho [S3(99.7)]	0.000155444	0.764	-0.39	0.782582
High	P51858	HDGF	[K].GNAEGSSDEEGKLVIDEPAKEK.[N]	1xPhospho [S6(99.6)]	3.10557e-06	0.761	-0.39	0.784441
High	Q9UHJ3	SFMBT1	[R].TFSFSDDENKPPSPK.[E]	3xPhospho [S3(100); S5(100); S13(100)]	0.00392288	0.765	-0.39	0.788457
High	Q8TAQ2	SMARCC2	[R].KRSPSPSPTPEAK.[K]	3xPhospho [S3(100); S5(100); S7(100)]	0.000675874	0.761	-0.39	0.793391
Medium	P18583	SON	[R].RFSRSPIR.[R]	2xPhospho [S3(100); S5(100)]	0.0270638	0.764	-0.39	0.795547
High	Q9NYF8	BCLAF1	[K].ETQSPEQVKSEK.[L]	1xPhospho [S4(100)]	0.0015152	0.764	-0.39	0.80263
High	O15027	SEC16A	[R].RSSLSSHSHQSQIYR.[S]	1xPhospho [S3(100)]	3.10557e-06	0.761	-0.39	0.802779
High	Q5T4S7	UBR4	[R].HVTLPSSPR.[S]	1xPhospho [S/T]	0.000559093	0.763	-0.39	0.802779
High	Q9NVN3	RIC8B	[R].GDNWYSEDEDTDTEEYKNAKPK.[E]	2xPhospho [S6(100); T/Y]	6.79866e-05	0.766	-0.39	0.803017
High	P78549	NTHL1	[R].SRSLGPGAGPR.[G]	1xPhospho [S3(100)]	0.000412205	0.761	-0.39	0.80366
High	Q15025	TNIP1	[R].NPNQSSQVMDPPTARPTEPESPKNDREGPQ.[-]	1xPhospho [S21(100)]	3.10557e-06	0.763	-0.39	0.80391
Medium	Q14151	SAFB2	[R].VTKSGSR.[G]	2xPhospho [S4(100); S6(100)]	0.035916	0.761	-0.39	0.804121
Medium	Q96L42	KCNH8	[K].FILLHFSTFK.[A]	1xPhospho [S/T]	0.0387569	0.762	-0.39	0.806869
High	Q9NYF8	BCLAF1	[R].YSPSQNSPIHHIPSRR.[S]	2xPhospho [S2(100); S7(99.2)]	0.000118593	0.761	-0.39	0.817426
High	Q15052	ARHGEF6	[R].MSGFIYQGK.[IL]	1xPhospho [S2(100)]	0.000226919	0.764	-0.39	0.818381
High	Q12888	TP53BP1	[R].QSQQPMKPISPVKDPVSPASQK.[M]	2xPhospho [S10(100); S17(100)]	3.10557e-06	0.764	-0.39	0.819604
High	P54253	ATXN1	[R].EASPSTLNDK.[S]	1xPhospho [S3(100)]	0.000381152	0.765	-0.39	0.820914
Medium	Q9NTZ6	RBM12	[R].SRSRSPHEAGFCVYLK.[G]	3xPhospho [S1(100); S3(100); S5(100)]	0.0140647	0.762	-0.39	0.826204
High	Q9UKL0	RCOR1	[R].SQERDNLGMLVWSPNQNLSEAK.[L]	1xPhospho [S1(100)]	6.79866e-05	0.762	-0.39	0.826296
High	Q15149	PLEC	[R].AGTLSITEFADMLSGNAGGFRSR.[S]	1xPhospho [S22(100)]	3.10557e-06	0.761	-0.39	0.831988
High	O60504	SORBS3	[R].HPSSPSALR.[S]	1xPhospho [S4(99.7)]	0.000118593	0.764	-0.39	0.864022
High	Q9UQC2	GAB2	[R].SASFSQGTR.[A]	1xPhospho [S3(100)]	0.00314018	0.762	-0.39	0.872722
Medium	Q8TF01	PNISR	[R].SGSISVK.[I]	1xPhospho [S3(100)]	0.0149517	0.761	-0.39	0.879106
Medium	O75494	SRSF10	[R].NVYSSSR.[Y]	1xPhospho [S4(100)]	0.0103781	0.763	-0.39	0.885058
High	Q13144	EIF2B5	[R].GGSPQMDDIK.[V]	1xPhospho [S3(100)]	0.00155643	0.764	-0.39	0.905815
Medium	O43323	DHH	[R].VARGSER.[F]	1xPhospho [S5(100)]	0.042624	0.768	-0.38	0.658803
High	Q9NPI6	DCP1A	[R].NQMGDSNISSPGLQPSTQLSNLGSTETLEEMPSGSQDK.[S]	2xPhospho [S10(98.8); S/T]	3.10557e-06	0.766	-0.38	0.660009
High	Q9H7N4	SCAF1	[K].AAPPPPALTPDSQTVDSSCKTPEVSFLPEEATEEAGVR.[G]	2xPhospho [T9(100); S/T]	3.10557e-06	0.767	-0.38	0.663383
High	Q99700	ATXN2	[K].DSFIENSSSNCTSGSSKPNSPSISPSILSNTEHK.[R]	3xPhospho [S20(100); S24(100); S/T]	3.10557e-06	0.768	-0.38	0.726634
High	O94929	ABLIM3	[R].SSTSSREALHTAGYEMSLNGSPR.[S]	1xPhospho [S/T/Y]	3.10557e-06	0.769	-0.38	0.744562
High	Q8N556	AFAP1	[K].KPSTDEQTSSAEEDVPTCGYLNVLSNSR.[W]	2xPhospho [S9(99.3); S10(100)]	3.10557e-06	0.769	-0.38	0.745776
High	Q9HCG8	CWC22	[R].RNSFSENEKHTHR.[I]	2xPhospho [S3(100); S5(100)]	0.00732681	0.771	-0.38	0.750098
High	P49757	NUMB	[R].TPSEADRWLEEVSK.[S]	1xPhospho [S3(100)]	0.0027293	0.768	-0.38	0.754339
Medium	Q7Z6E9	RBBP6	[R].LSSDLTR.[E]	1xPhospho [S2(100)]	0.010631	0.767	-0.38	0.754531
High	Q8N1G2	CMTR1	[K].ASTTSLSGSDSETEGKQHSSDSFDDAFK.[A]	4xPhospho [T4(97.9); S7(99.3); S/T]	3.10557e-06	0.766	-0.38	0.760131
High	Q5T200	ZC3H13	[K].SKGDSDISDEEAAQQSKK.[K]	3xPhospho [S1(100); S5(100); S8(100)]	6.79866e-05	0.769	-0.38	0.774694
High	Q15149	PLEC	[R].RKELEEVSPETPVVPATTQR.[T]	1xPhospho [S8(100)]	3.10557e-06	0.771	-0.38	0.780196
High	P53396	ACLY	[K].AKPAMPQDSVPSPR.[S]	1xPhospho [S12(100)]	0.000118593	0.767	-0.38	0.792326
Medium	Q5JPE7	NOMO2	[-].MLVGQGAGLLGPAVVTAAVVLLLSGVGPAHGSEDIVVGCGGFVK.[S]	3xPhospho [T16(100); S24(100); S32(100)]	0.0387916	0.768	-0.38	0.799791
High	Q92922	SMARCC1	[R].KHSPSPPPPTPTESR.[K]	2xPhospho [S3(100); S5(100)]	6.79866e-05	0.766	-0.38	0.815364
High	Q8WUI4	HDAC7	[K].TVSEPNLK.[L]	1xPhospho [S3(100)]	0.00531792	0.767	-0.38	0.816026
High	Q00587	CDC42EP1	[K].LSFDSSPTSSTDGHSSYGLDSGFCTISR.[L]	2xPhospho [T11; S];	3.10557e-06	0.77	-0.38	0.816962
High	P17096	HMGA1	[K].KLEKEEEEGISQESSEEEQ.[-]	1xPhospho [S]	3.10557e-06	0.771	-0.38	0.817426
High	P83916	CBX1	[K].ADSDSEDKGEESKPK.[K]	1xPhospho [S3(100)]	0.000118593	0.77	-0.38	0.818228
High	Q16825	PTPN21	[R].TLSASAAEVAPR.[A]	1xPhospho [S3(100)]	0.00010722	0.769	-0.38	0.818335
High	Q06124	PTPN11	[R].VYENVGLMQQQK.[S]	1xPhospho [Y2(100)]	3.10557e-06	0.767	-0.38	0.819739
High	P51531	SMARCA2	[K].AKPVVSDFDSDEEQDEREQSEGSGTDDE.[-]	5xPhospho [S6(100); S10(100); S20(100); S23(100); T25(100)]	0.00720582	0.77	-0.38	0.819739
Medium	O43435	TBX1	[K].AETSRNTPER.[E]	1xPhospho [T/S]	0.0313625	0.769	-0.38	0.821298
High	Q9UPV9	TRAK1	[R].RLSLAESFTNTR.[E]	1xPhospho [S3(100)]	0.000209428	0.77	-0.38	0.826282
Medium	Q9P1Z9	CCDC180	[R].LLTNLQVK.[I]	1xPhospho [T3(100)]	0.0184887	0.771	-0.38	0.826569
High	Q86V48	LUZP1	[R].TFSDTTHGSVPSDPLGR.[A]	1xPhospho [S3(100)]	0.000118593	0.768	-0.38	0.832676
Medium	P04792	HSPB1	[R].GPSWDPFR.[D]	1xPhospho [S3(100)]	0.0181254	0.769	-0.38	0.833983
High	Q96JM3	CHAMP1	[K].SPPASPESWK.[S]	2xPhospho [S1(100); S5(100)]	0.00380058	0.77	-0.38	0.837406
High	Q9H2P0	ADNP	[K].LMHNASDSEVDQDDVVEWK.[D]	1xPhospho [S6(100)]	3.10557e-06	0.769	-0.38	0.851583
High	Q9NS56	TOPORS	[K].LQQTVPADASPDSKCPICLDR.[F]	1xPhospho [S10(100)]	3.10557e-06	0.769	-0.38	0.855166
High	P18206	VCL	[K].SFLDSGYR.[I]	1xPhospho [Y7(100)]	0.000299297	0.769	-0.38	0.858574
High	Q9UQ88	CDK11A	[R].FDRDSGESEEAEEEVGEGTPQSSALTEGDYVPDSPALLPIELK.[Q]	3xPhospho [S5(100); S8(100); T/S/Y]	5.00123e-05	0.768	-0.38	0.865255
High	O95819	MAP4K4	[R].SSSKSEGSPSQR.[L]	1xPhospho [S]	0.00732681	0.771	-0.38	0.867136
High	Q96S38	RPS6KC1	[K].FLNRSPEESFDIK.[E]	1xPhospho [S5(100)]	0.000269318	0.766	-0.38	0.867414
High	Q7Z4V5	HDGFL2	[K].APSASDSDSKADSDGAKPEPVAMAR.[S]	4xPhospho [S3(100); S5(99.9); S7(97.5); S13(99.9)]	0.00248495	0.767	-0.38	0.87362
High	Q13185	CBX3	[K].SLSDSESDDSKSK.[K]	1xPhospho [S1(100)]	0.000284731	0.767	-0.38	0.877369
High	Q9ULU4	ZMYND8	[K].STSPASEKADPGAVK.[D]	1xPhospho [S3(99.1)]	0.00010722	0.766	-0.38	0.879458
High	Q8NCN4	RNF169	[R].ASSAAAAAALSR.[R]	1xPhospho [S3(99.6)]	0.00155643	0.766	-0.38	0.883985
Medium	Q13263	TRIM28	[K].LSPANQR.[K]	1xPhospho [S2(100)]	0.0168847	0.766	-0.38	0.884287
High	Q96S38	RPS6KC1	[K].FLNRSPEESFDIK.[E]	2xPhospho [S5(100); S9(100)]	0.000675874	0.77	-0.38	0.887857
High	O60343	TBC1D4	[R].HASAPSHVQPSDSEK.[N]	1xPhospho [S3(100)]	3.10557e-06	0.771	-0.38	0.911938
High	O43379	WDR62	[R].SISLGDSEGPIVATLAQPLR.[R]	1xPhospho [S3(100)]	3.10557e-06	0.769	-0.38	0.918738
High	Q9UQ35	SRRM2	[R].SCFESSPDPELK.[S]	1xPhospho [S6(99.7)]	5.00123e-05	0.767	-0.38	0.927471
High	P06748	NPM1	[K].CGSGPVHISGQHLVAVEEDAESEDEEEEDVK.[L]	1xPhospho [S22(100)]	3.10557e-06	0.767	-0.38	0.929752
Medium	Q9BW71	HIRIP3	[K].GKRPPTPCSDPER.[K]	2xPhospho [T6(100); S9(100)]	0.0383911	0.771	-0.37	0.676283
High	Q8IYB3	SRRM1	[K].KPPAPPSPVQSQSPSTNWSPAVPVK.[K]	3xPhospho [S7(100); S19(100); S/T]	0.00154327	0.775	-0.37	0.711967
High	Q16204	CCDC6	[R].TVSSPIPYTPSPSSSRPISPGLSYASHTVGFTPPTSLTR.[A]	2xPhospho [S4(98.4); S/T/Y]	3.10557e-06	0.772	-0.37	0.723132
High	O43318	MAP3K7	[R].YFPGADEPLQYPCQYSDEGQSNSATSTGSFMDIASTNTSNK.[S]	1xPhospho [Y/S/T]	3.10557e-06	0.774	-0.37	0.724153
High	P36915	GNL1	[R].GLQDGLRSSSNSR.[S]	2xPhospho [S10(99.7); S]	0.000269318	0.775	-0.37	0.734066
Medium	Q6PJ61	FBXO46	[R].HVSHDFLEIR.[F]	1xPhospho [S3(100)]	0.0427621	0.773	-0.37	0.737156
Medium	P25685	DNAJB1	[-].MGKDYYQTLGLARGASDEEIK.[R]	3xPhospho [T8(99.2); S16(99.2); Y]	0.0100877	0.774	-0.37	0.741116
High	Q15365	PCBP1	[K].QICLVMLETLSQSPQGR.[V]	1xPhospho [S13(100)]	3.10557e-06	0.772	-0.37	0.752196
High	O75376	NCOR1	[K].SPNREWEVLQPAPHQVITNLPEGVR.[L]	1xPhospho [S1(100)]	3.10557e-06	0.774	-0.37	0.75712
High	Q9UQ35	SRRM2	[R].SGAGSSPETKEQNSALPTSSQDEELMEVVEK.[S]	2xPhospho [S5(100); S6(100)]	0.000269318	0.771	-0.37	0.757331
High	O60885	BRD4	[R].EAPSPLMIHSPQMSQFQSLTHQSPPQQNVQPK.[K]	1xPhospho [S/T]	3.10557e-06	0.772	-0.37	0.785817
High	P23588	EIF4B	[R].SWSSRDDYSR.[D]	1xPhospho [S3(100)]	0.00283767	0.771	-0.37	0.786955
High	Q9BZQ8	NIBAN1	[K].HNLFEDNMALPSESVSSLTDLKPPTGSNQASPAR.[R]	2xPhospho [S16(95.9); S17(95.9)];	3.10557e-06	0.773	-0.37	0.788413
High	O15047	SETD1A	[K].FSFLASDTEEEEENSSMVLGAR.[D]	1xPhospho [S6(100)]	3.10557e-06	0.775	-0.37	0.793456
High	P05455	SSB	[K].TKFASDDEHDEHDENGATGPVK.[R]	1xPhospho [S5(100)]	0.00130686	0.774	-0.37	0.794789
High	Q14166	TTLL12	[R].SSPGQTPEEGAQALAEFAALHGPALR.[A]	1xPhospho [S2(99.6)]	3.10557e-06	0.774	-0.37	0.797669
High	Q56P03	EAPP	[R].YYDDIYFDSDSEDEDRAVQVTKK.[K]	2xPhospho [S9(100); S11(100)]	8.90703e-05	0.776	-0.37	0.798268
High	Q13033	STRN3	[K].NLEQILNGGESPK.[Q]	1xPhospho [S11(100)]	3.10557e-06	0.776	-0.37	0.804103
High	P01106	MYC	[K].KFELLPTPPLSPSRR.[S]	2xPhospho [T7(100); S11(100)]	0.00066482	0.774	-0.37	0.804558
High	P49757	NUMB	[R].TNPSPTNPFSSDLQK.[T]	1xPhospho [S4(100)]	5.00123e-05	0.773	-0.37	0.811568
High	Q53EZ4	CEP55	[R].EKVAASPKSPTAALNESLVECPK.[C]	2xPhospho [S6(100); S9(100)]	6.79866e-05	0.773	-0.37	0.812799
Medium	Q9UH99	SUN2	[R].LEALAAEFSSNWQKEAMR.[L]	1xPhospho [S]	0.044283	0.772	-0.37	0.813408
High	Q16649	NFIL3	[K].GPIHSPVELK.[H]	1xPhospho [S5(100)]	6.79866e-05	0.773	-0.37	0.818924
Medium	P21810	BGN	[R].VPSGLPDLK.[L]	1xPhospho [S3(100)]	0.0302085	0.775	-0.37	0.818924
High	Q13501	SQSTM1	[R].KIALESEGRPEEQMESDNCSGGDDDWTHLSSK.[E]	1xPhospho [S30(99.1)]	0.000118593	0.772	-0.37	0.818973
High	O95999	BCL10	[R].SNSDESNFSEK.[L]	1xPhospho [S3(100)]	6.79866e-05	0.771	-0.37	0.819604
High	Q12888	TP53BP1	[K].MVIQGPSSPQGEAMVTDVLEDQK.[E]	1xPhospho [S8(99.5)]	3.10557e-06	0.771	-0.37	0.826046
High	P52272	HNRNPM	[R].GNFGGSFAGSFGGAGGHAPGVAR.[K]	1xPhospho [S10(100)]	3.10557e-06	0.775	-0.37	0.826652
Medium	Q9NQ86	TRIM36	[K].RNSLTPR.[T]	1xPhospho [S3(100)]	0.0247589	0.774	-0.37	0.829109
High	Q13017	ARHGAP5	[R].RTHSDASDDEAFTTSK.[T]	2xPhospho [S4(99.6); S7(100)]	3.10557e-06	0.771	-0.37	0.830628
High	Q08752	PPID	[K].DGSGDSHPDFPEDADIDLKDVDK.[I]	1xPhospho [S3(100)]	5.00123e-05	0.775	-0.37	0.83211
High	Q8TEW0	PARD3	[R].FSPDSQYIDNR.[S]	1xPhospho [S2(100)]	0.000226919	0.772	-0.37	0.833097
High	Q8N3D4	EHBP1L1	[R].ATDDDMQSLASLMSVKPSDVGNLDDFAESDEDEAHGPGAPEAR.[A]	3xPhospho [S8(100); S11(100); S29(100)]	3.10557e-06	0.772	-0.37	0.835857
Medium	Q9BXA9	SALL3	[K].NAETLSSYDDDMDENSMEDDAELK.[D]	1xPhospho [S/T/Y];	0.0327271	0.775	-0.37	0.837012
High	Q9UQ35	SRRM2	[K].ELSNSPLR.[E]	1xPhospho [S5(100)]	0.00905105	0.772	-0.37	0.838532
High	Q9UKX7	NUP50	[R].NSESESNKVAAETQSPSLFGSTK.[L]	1xPhospho [S15(100)]	3.10557e-06	0.772	-0.37	0.84033
High	A7E2V4	ZSWIM8	[R].KQSAGPNSPTGGGGGGGSGGTR.[M]	1xPhospho [S8(100)]	3.10557e-06	0.776	-0.37	0.842821
High	Q52LW3	ARHGAP29	[R].GNEEKPASPSAAVPPGTDHDPHGLVVK.[S]	1xPhospho [S8(100)]	3.10557e-06	0.773	-0.37	0.84395
High	Q9UKJ3	GPATCH8	[R].MDAPASGSACSGLNKQEPGGSHGSETEDTGR.[S]	1xPhospho [S24(100)]	3.10557e-06	0.771	-0.37	0.845867
High	Q8TDM6	DLG5	[R].GSVSHSECSTPPQSPLNIDTLSSCSQSQTSASTLPR.[I]	2xPhospho [S9(100); T10(99)]	3.10557e-06	0.771	-0.37	0.846913
High	Q9UKV3	ACIN1	[K].SSSISEEKGDSDDEKPR.[K]	2xPhospho [S5(100); S11(100)]	0.000118593	0.776	-0.37	0.848375
High	Q9NZL4	HSPBP1	[K].LLQTCFSSPADDSMDR.[-]	1xPhospho [S8(100)]	3.10557e-06	0.776	-0.37	0.849306
High	Q56P03	EAPP	[R].YYDDIYFDSDSEDEDRAVQVTK.[K]	2xPhospho [S9(100); S11(100)]	3.10557e-06	0.773	-0.37	0.852217
High	Q8WWI1	LMO7	[K].RRSQFFEQGSSDSVVPDLPVPTISAPSR.[W]	1xPhospho [S3(100)]	3.10557e-06	0.776	-0.37	0.857439
High	O95425	SVIL	[R].EMEKSFDEQNVPK.[R]	1xPhospho [S5(100)]	0.000241181	0.774	-0.37	0.859272
High	Q9UK58	CCNL1	[K].GLNPDGTPALSTLGGFSPASKPSSPR.[E]	3xPhospho [S17(98.9); S20(100); S24(98.9)]	3.10557e-06	0.775	-0.37	0.859856
High	Q9Y6R0	NUMBL	[R].LSGGGRPAER.[E]	1xPhospho [S2(100)]	0.00815673	0.774	-0.37	0.860594
High	Q01970	PLCB3	[K].RHNSISEAK.[M]	1xPhospho [S4(100)]	0.00240324	0.773	-0.37	0.862493
High	Q8N3F8	MICALL1	[K].SLHPWYGITPTSSPK.[T]	2xPhospho [T9(100); S13(99.5)]	3.10557e-06	0.774	-0.37	0.868672
High	P29966	MARCKS	[K].AEDGATPSPSNETPKK.[K]	1xPhospho [T13(100)]	3.10557e-06	0.776	-0.37	0.870521
High	Q9UKV3	ACIN1	[K].SSSISEEKGDSDDEKPR.[K]	1xPhospho [S11(100)]	3.10557e-06	0.773	-0.37	0.872944
High	P08670	VIM	[R].QVQSLTCEVDALKGTNESLER.[Q]	1xPhospho [S4(100)]	3.10557e-06	0.775	-0.37	0.878041
High	Q6NYC8	PPP1R18	[R].LSPGESAYQK.[L]	1xPhospho [S2(100)]	0.000155444	0.775	-0.37	0.879315
High	P54259	ATN1	[K].TATPPGYKPGSPPSFR.[T]	1xPhospho [S11(100)]	0.000241181	0.776	-0.37	0.880906
High	Q96RL1	UIMC1	[R].RLEDAFIVISDSDGEEPKEENGLQK.[T]	2xPhospho [S10(100); S12(100)]	3.10557e-06	0.775	-0.37	0.883707
High	P23497	SP100	[K].GFENVIHDKLPLQESEEEEREER.[S]	1xPhospho [S15(100)]	3.10557e-06	0.776	-0.37	0.883985
High	O95782	AP2A1	[R].RDPSSNDINGGMEPTPSTVSTPSPSADLLGLR.[A]	2xPhospho [T21(100); S23(100)]	3.10557e-06	0.772	-0.37	0.885347
High	O60832	DKC1	[K].AGLESGAEPGDGDSDTTKK.[K]	2xPhospho [S5(100); S14(100)]	6.79866e-05	0.775	-0.37	0.886347
High	Q8IYB3	SRRM1	[K].AKSPTPSPSPPRNSDQEGGGK.[K]	4xPhospho [S3(100); T5(100); S9(98.6); S14(100)]	0.00408872	0.776	-0.37	0.892411
High	Q9BRD0	BUD13	[R].KDRHDTPDPSPR.[R]	2xPhospho [T6(100); S10(100)]	0.00707353	0.775	-0.37	0.894616
High	Q9H307	PNN	[R].QESDPEDDDVKKPALQSSVVATSK.[E]	1xPhospho [S3(100)]	3.10557e-06	0.773	-0.37	0.894863
High	Q99755	PIP5K1A	[R].SVDSSGETTYKK.[T]	2xPhospho [S1(100); S4(100)]	0.00455216	0.775	-0.37	0.898039
Medium	P50548	ERF	[R].RWSEDCR.[L]	1xPhospho [S3(100)]	0.021448	0.775	-0.37	0.898703
High	Q9H1E3	NUCKS1	[K].KDDSHSAEDSEDEKEDHK.[N]	2xPhospho [S6(100); S10(100)]	3.10557e-06	0.775	-0.37	0.911563
Medium	P17014	ZNF12	[R].KSTLTTHLR.[T]	2xPhospho [S2(100); T6(99.3)]	0.0382039	0.774	-0.37	0.916501
Medium	Q9Y4W6	AFG3L2	[R].TVALLTEK.[K]	1xPhospho [T6(100)]	0.0110974	0.776	-0.37	0.931228
High	Q9UQ35	SRRM2	[K].THTTALAGRSPSPASGRR.[G]	3xPhospho [S10(100); S12(100); S15(100)]	0.000241181	0.779	-0.36	0.717141
Medium	Q9UHR4	BAIAP2L1	[R].KDYDTLSK.[C]	1xPhospho [T5(100)]	0.0255925	0.78	-0.36	0.717388
High	O60832	DKC1	[R].KRESESESDETPPAAPQLIK.[K]	4xPhospho [S4(100); S6(100); S8(100); T11(100)]	0.0035168	0.779	-0.36	0.727786
High	Q8IZP0	ABI1	[R].HNSTTSSTSSGGYR.[R]	1xPhospho [S3(100)]	3.10557e-06	0.782	-0.36	0.769021
Medium	P02545	LMNA	[R].KLESTESR.[S]	2xPhospho [S4(100); S7(100)]	0.0149517	0.777	-0.36	0.778238
High	Q8IXK0	PHC2	[K].YAQGFLPEKLPQQDHTTTTDSEMEEPYLQESK.[E]	2xPhospho [T/S/Y];	3.10557e-06	0.78	-0.36	0.791126
High	P02545	LMNA	[R].GRASSHSSQTQGGGSVTK.[K]	1xPhospho [S4(100)]	3.10557e-06	0.778	-0.36	0.793569
High	Q92551	IP6K1	[K].ASLSLETSESSQEAKSPK.[V]	1xPhospho [S16(100)]	3.10557e-06	0.778	-0.36	0.798268
Medium	Q53G59	KLHL12	[R].CYVGATVLR.[G]	1xPhospho [T6(100)]	0.0286162	0.777	-0.36	0.799661
High	Q96ST2	IWS1	[K].KFHSSDSEEEEHK.[K]	3xPhospho [S4(100); S5(100); S7(100)]	0.00164075	0.779	-0.36	0.802551
High	Q14004	CDK13	[R].SRKSPSPAGGGSSPYSR.[R]	2xPhospho [S4(99.3); S6(100)]	0.001153	0.779	-0.36	0.802909
High	Q14684	RRP1B	[R].VAEPGAEATSSTGEESGSEHPPAVPMHNK.[R]	1xPhospho [S16(99.2)]	3.10557e-06	0.779	-0.36	0.803017
High	Q13595	TRA2A	[R].RRSPSPYYSR.[YG]	2xPhospho [S3(100); S5(100)]	0.00855398	0.78	-0.36	0.804558
High	Q9Y388	RBMX2	[R].SSDAHSSWYNGR.[S]	1xPhospho [S1(100)]	0.000118593	0.781	-0.36	0.8081
High	A7E2V4	ZSWIM8	[R].KQSAGPNSPTGGGGGGGSGGTR.[M]	2xPhospho [S3(100); S8(100)]	3.10557e-06	0.777	-0.36	0.811568
High	P51784	USP11	[R].LLSPAGSSGAPASPACSSPPSSEFMDVN.[-]	1xPhospho [S13(96.7)]	6.79866e-05	0.777	-0.36	0.812574
High	Q9UPT8	ZC3H4	[R].AAKPGPAEAPSPTASPSGDASPPATAPYDPR.[V]	3xPhospho [S11(100); T13(98.9); S21(100)]	3.10557e-06	0.78	-0.36	0.812574
High	O76021	RSL1D1	[K].ATNESEDEIPQLVPIGKK.[T]	1xPhospho [S5(100)]	3.10557e-06	0.78	-0.36	0.812818
High	O14646	CHD1	[R].RYSGSDSDSISEGKRPK.[K]	4xPhospho [S3(100); S5(100); S7(100); S9(100)]	0.0020467	0.777	-0.36	0.816935
High	Q9Y2D5	AKAP2	[K].GQKSPGALETPSAAGSQGNTASQGK.[E]	1xPhospho [S4(100)]	3.10557e-06	0.78	-0.36	0.818228
Medium	Q8IWX8	CHERP	[R].SKSYSPGRR.[R]	2xPhospho [S3(99.5); S5(100)]	0.0187597	0.777	-0.36	0.818762
High	Q86VM9	ZC3H18	[K].RQLSPQSK.[S]	1xPhospho [S4(100)]	0.00326326	0.778	-0.36	0.824054
High	P67809	YBX1	[M].SSEAETQQPPAAPPAAPALSAADTKPGTTGSGAGSGGPGGLTSAAPAGGDKK.[V]	1xPhospho [S/T]	3.10557e-06	0.781	-0.36	0.825315
High	Q96EV2	RBM33	[R].TNSGGGDGPHISSK.[V]	1xPhospho [S3(100)]	5.00123e-05	0.779	-0.36	0.825434
High	O00566	MPHOSPH10	[R].KSPVFSDEDSDLDFDISKLEQQSK.[V]	2xPhospho [S6(100); S10(100)]	3.10557e-06	0.778	-0.36	0.826046
High	P42166	TMPO	[K].SSSSSSQPEHSAMLVSTAASPSLIK.[E]	1xPhospho [S20(99.4)]	3.10557e-06	0.778	-0.36	0.830417
High	Q1KMD3	HNRNPUL2	[K].SKPAGSDGER.[R]	1xPhospho [S6(100)]	0.00646463	0.779	-0.36	0.833298
High	Q9NYF8	BCLAF1	[K].QKFNDSEGDDTEETEDYRQFR.[K]	1xPhospho [S6(100)]	3.10557e-06	0.777	-0.36	0.833401
High	P08670	VIM	[R].ETNLDSLPLVDTHSKR.[T]	1xPhospho [S6(100)]	3.10557e-06	0.78	-0.36	0.838603
Medium	Q8IYB3	SRRM1	[R].RSSPVRR.[E]	1xPhospho [S3(99.6)]	0.0380034	0.779	-0.36	0.842637
High	Q9UJM3	ERRFI1	[K].HLSYVVSP.[-]	1xPhospho [S7(100)]	0.00119651	0.779	-0.36	0.842818
High	Q13158	FADD	[-].MDPFLVLLHSVSSSLSSSELTELK.[F]	3xPhospho [S/T]	0.00804931	0.777	-0.36	0.845397
Medium	Q8WWM7	ATXN2L	[R].MYPPRSPK.[S]	1xPhospho [S6(100)]	0.0117597	0.781	-0.36	0.847846
High	O60832	DKC1	[K].AGLESGAEPGDGDSDTTKKK.[K]	2xPhospho [S5(100); S14(100)]	0.00010722	0.778	-0.36	0.848168
High	P23396	RPS3	[K].DEILPTTPISEQK.[G]	1xPhospho [T7(100)]	0.000118593	0.78	-0.36	0.850739
High	O75569	PRKRA	[R].EDSGTFSLGK.[M]	1xPhospho [S3(100)]	0.000155444	0.777	-0.36	0.85235
High	Q9P275	USP36	[R].GSSSSSPEHSASSDSTK.[A]	1xPhospho [S6(99.2)]	3.10557e-06	0.779	-0.36	0.853564
High	P46100	ATRX	[R].RPTETNPVTSNSDEECNETVKEK.[Q]	2xPhospho [S10(100); S12(100)]	3.10557e-06	0.778	-0.36	0.853844
High	Q5T1R4	HIVEP3	[K].EISVIQHTSSFEK.[S]	1xPhospho [S10(99.7)]	0.000118593	0.781	-0.36	0.854213
High	P49915	GMPS	[K].TLNMTTSPEEK.[R]	1xPhospho [S7(100)]	0.000118593	0.777	-0.36	0.861622
Medium	P49585	PCYT1A	[R].SPSPSFR.[W]	1xPhospho [S3(100)]	0.0328286	0.779	-0.36	0.862818
High	Q9HC35	EML4	[R].ISSSPTLLENSLEQTVEPSEDHSEEESEEGSGDLGEPLYEEPCNEISK.[E]	3xPhospho [S4(97.8); T6(100); S/T/Y]	3.10557e-06	0.779	-0.36	0.862837
High	Q99590	SCAF11	[R].KSQSPSPKNESAR.[G]	3xPhospho [S2(100); S4(100); S6(100)]	0.00235131	0.778	-0.36	0.864912
High	P53999	SUB1	[R].ALSSSKQSSSSR.[D]	1xPhospho [S8(100)]	0.00217157	0.781	-0.36	0.867227
High	Q9NYF8	BCLAF1	[R].SGSGSVGNGSSRYSPSQNSPIHHIPSR.[R]	2xPhospho [S14(98); S19(100)]	3.10557e-06	0.781	-0.36	0.868605
Medium	Q96T88	UHRF1	[R].YLLRRDDDEPGPWTK.[E]	1xPhospho [T14(100)]	0.0177733	0.779	-0.36	0.87193
Medium	Q99541	PLIN2	[R].LGSLSTK.[L]	2xPhospho [S/T]	0.0310737	0.781	-0.36	0.87193
High	Q13428	TCOF1	[K].TSQVGAASAPAKESPRK.[G]	1xPhospho [S14(99.5)]	3.10557e-06	0.779	-0.36	0.875794
High	P05787	KRT8	[K].TTSGYAGGLSSAYGGLTSPGLSYSLGSSFGSGAGSSSFSR.[T]	1xPhospho [T/S/Y]	3.10557e-06	0.781	-0.36	0.879597
Medium	Q9UQ35	SRRM2	[R].RPSPQPSPR.[D]	1xPhospho [S3(100)]	0.0103007	0.78	-0.36	0.8827
High	Q15477	SKIV2L	[K].EASTAVSTPEAPEPPSQEQWAIPVDATSPVGDFYR.[L]	2xPhospho [S7(100); T8(100)]	3.10557e-06	0.781	-0.36	0.887857
High	Q92794	KAT6A	[K].SKDEEEDEESDDADDTPILKPVSLLR.[K]	1xPhospho [S10(100)]	3.10557e-06	0.777	-0.36	0.888646
High	P85037	FOXK1	[K].EEAPASPLRPLYPQISPLK.[I]	1xPhospho [S6(100)]	5.00123e-05	0.781	-0.36	0.888704
High	Q9BYW2	SETD2	[R].LNDSPTLK.[K]	1xPhospho [S4(100)]	0.00286532	0.78	-0.36	0.894186
High	P02545	LMNA	[R].GRASSHSSQTQGGGSVTK.[K]	3xPhospho [S4(100); S7(100); S8(99.2)]	0.000269318	0.78	-0.36	0.896836
Medium	Q7Z6B7	SRGAP1	[R].HPDGYLAR.[Q]	1xPhospho [Y5(100)]	0.0203739	0.778	-0.36	0.897807
High	Q13435	SF3B2	[R].SSLGQSASETEEDTVSVSKK.[E]	1xPhospho [S6(100)]	3.10557e-06	0.782	-0.36	0.898697
High	O75494	SRSF10	[R].SRSHSDNDRFK.[H]	2xPhospho [S1(100); S3(99.5)]	0.00707353	0.78	-0.36	0.90168
Medium	Q8NDI1	EHBP1	[R].SDPESPIKK.[T]	1xPhospho [S5(100)]	0.011452	0.777	-0.36	0.904378
High	Q96RK0	CIC	[R].FAELPEFRPEEVLPSPTLQSLATSPR.[A]	2xPhospho [S15(100); S24(100)]	3.10557e-06	0.782	-0.36	0.906983
High	Q13613	MTMR1	[R].GSSPSHSATSVHTSV.[-]	1xPhospho [S/T]	0.000137413	0.778	-0.36	0.909194
High	O60231	DHX16	[K].QQTEKPESEDEWERTER.[E]	1xPhospho [S8(100)]	3.10557e-06	0.782	-0.36	0.91568
High	Q71UM5	RPS27L	[R].LTEGCSFR.[R]	1xPhospho [S6(100)]	0.00482709	0.779	-0.36	0.920144
High	Q9BVG4	PBDC1	[R].ADSGEEENTKNGGEK.[G]	1xPhospho [S3(100)]	0.000118593	0.778	-0.36	0.940658
High	P22415	USF1	[R].THPYSPK.[SI]	1xPhospho [S5(100)]	0.00249799	0.781	-0.36	0.952435
High	Q96S55	WRNIP1	[K].GSGKRPAAAAAAGSASPR.[S]	1xPhospho [S16(100)]	0.00245707	0.785	-0.35	0.730934
High	Q9Y2U5	MAP3K2	[R].DRSSPPPGYIPDELHQVAR.[N]	1xPhospho [S4(99.7)]	3.10557e-06	0.782	-0.35	0.754827
Medium	Q16627	CCL14	[R].IMDYYETNSQCSKPGIVFITKRGHSVCTNPSDK.[W]	2xPhospho [T/S/Y]	0.0170406	0.783	-0.35	0.755709
High	Q5T200	ZC3H13	[R].LISDSVERDR.[D]	1xPhospho [S5(100)]	0.00169855	0.783	-0.35	0.791414
High	Q5QJE6	DNTTIP2	[K].GTEPSTDGETSEAESNYSVSEHHDTILR.[V]	2xPhospho [T6(99.3); S11(99.3)]	3.10557e-06	0.783	-0.35	0.803151
High	O15047	SETD1A	[R].SKFSFLASDTEEEEENSSMVLGAR.[D]	1xPhospho [S8(100)]	3.10557e-06	0.786	-0.35	0.80366
Medium	O15055	PER2	[-].MNGYAEFPPSPSNPTK.[E]	3xPhospho [Y4(99.9); S10(99.9); S12(99.9)]	0.045558	0.784	-0.35	0.821399
High	Q8TED9	AFAP1L1	[K].RSPSIVASNQGR.[V]	1xPhospho [S4(100)]	0.00261916	0.783	-0.35	0.821827
High	Q7Z417	NUFIP2	[K].TIQNSSVSPTSSSSSSSSTGETQTQSSSR.[L]	1xPhospho [S8(99.5)]	3.10557e-06	0.782	-0.35	0.824762
High	P18858	LIG1	[R].VLGSEGEEEDEALSPAK.[G]	1xPhospho [S14(100)]	3.10557e-06	0.785	-0.35	0.828267
High	Q9Y6Q9	NCOA3	[K].VSNQDSKSPLGFYCDQNPVESSMCQSNSR.[D]	1xPhospho [S8(99.3)]	3.10557e-06	0.787	-0.35	0.829199
Medium	Q9BQ39	DDX50	[R].SGWSSGRSGR.[S]	2xPhospho [S4(100); S8(99.3)]	0.0247219	0.787	-0.35	0.830417
High	Q13435	SF3B2	[R].SSLGQSASETEEDTVSVSKK.[E]	3xPhospho [S6(100); S8(100); T10(100)]	3.10557e-06	0.787	-0.35	0.830628
High	P19021	PAM	[R].LSTEGSDQEKEDDGSESEEEYSAPLPALAPSSS.[-]	2xPhospho [S15(100); S17(100)]	3.10557e-06	0.786	-0.35	0.836061
High	Q86TN4	TRPT1	[R].KPLSLAGDEETECQSSPKHSSRER.[R]	2xPhospho [S21(98.6); T/S]	0.00010722	0.787	-0.35	0.844538
High	Q15185	PTGES3	[R].FSEMMNNMGGDEDVDLPEVDGADDDSQDSDDEKMPDLE.[-]	2xPhospho [S26(100); S29(100)]	3.10557e-06	0.783	-0.35	0.845188
High	Q12851	MAP4K2	[K].ARDTVTSELAAVK.[I]	1xPhospho [T/S]	0.00493523	0.783	-0.35	0.846179
High	Q13427	PPIG	[K].QSDSKGKDQER.[S]	1xPhospho [S4(100)]	0.00260561	0.783	-0.35	0.851411
High	P18583	SON	[K].EMEHNTVCAAGTSPVGEIGEEK.[I]	1xPhospho [T/S]	3.10557e-06	0.786	-0.35	0.853152
High	Q9H7E2	TDRD3	[R].IRSEDEEDLGNARPSAPSTLFDFLESK.[M]	1xPhospho [S3(100)]	3.10557e-06	0.782	-0.35	0.855798
High	Q9UQ35	SRRM2	[R].HASSSPESPKPAPAPGSHR.[E]	3xPhospho [S3(100); S4(100); S5(100)]	3.10557e-06	0.784	-0.35	0.856419
Medium	Q03181	PPARD	[R].QLVTEHAQMMQRIK.[K]	1xPhospho [T4(100)]	0.010445	0.786	-0.35	0.856419
High	Q9HB90	RRAGC	[K].MSPNETLFLESTNK.[I]	1xPhospho [S11(99.8)]	3.10557e-06	0.786	-0.35	0.862578
High	P23443	RPS6KB1	[R].TPVSPVKFSPGDFWGR.[G]	2xPhospho [T1(100); S4(100)]	0.00155643	0.782	-0.35	0.863847
High	O14497	ARID1A	[R].SHHAPMSPGSSGGGGQPLAR.[T]	1xPhospho [S7(100)]	3.10557e-06	0.785	-0.35	0.865323
High	Q13769	THOC5	[R].NRSDTEQEGK.[Y]	1xPhospho [S3(100)]	6.79866e-05	0.784	-0.35	0.871883
High	Q8WVM7	STAG1	[R].MSVNSGSSSSK.[T]	1xPhospho [S5(100)]	0.000535982	0.785	-0.35	0.872828
High	Q9Y2J4	AMOTL2	[R].QAGAPGGSSGSGGSPELSALR.[L]	1xPhospho [S14(100)]	3.10557e-06	0.785	-0.35	0.872944
High	P53814	SMTN	[R].SLSVLSPR.[Q]	1xPhospho [S3(100)]	0.00230879	0.787	-0.35	0.874426
High	Q27J81	INF2	[R].EHNSMWASLSSPDAEAVEPDFSSIER.[L]	1xPhospho [S11(99.5)]	3.10557e-06	0.787	-0.35	0.875392
High	P52597	HNRNPF	[R].YIEVFKSSQEEVR.[S]	1xPhospho [S/Y]	0.00171138	0.787	-0.35	0.875904
High	Q8IW41	MAPKAPK5	[K].SGIIPTSPTPYTYNK.[S]	1xPhospho [S7(100)]	5.00123e-05	0.786	-0.35	0.877536
Medium	Q13427	PPIG	[R].NVSESPNRK.[N]	1xPhospho [S5(100)]	0.0120353	0.782	-0.35	0.883985
High	O14745	SLC9A3R1	[R].EALAEAALESPRPALVR.[S]	1xPhospho [S10(100)]	3.10557e-06	0.787	-0.35	0.883985
High	Q9NS56	TOPORS	[R].GDRVYSPYNHR.[H]	1xPhospho [S6(100)]	0.000535982	0.782	-0.35	0.889203
High	Q86V48	LUZP1	[R].RSSSEGLSK.[G]	1xPhospho [S3(99.7)]	0.00203487	0.784	-0.35	0.890119
High	Q8TDD1	DDX54	[R].KLGPGRPLPTFPTSECTSDVEPDTR.[E]	1xPhospho [S18(99.4)]	3.10557e-06	0.783	-0.35	0.891402
High	Q9NS56	TOPORS	[R].NLNSSVRGDR.[V]	1xPhospho [S]	0.0017257	0.783	-0.35	0.895817
High	P12270	TPR	[R].TDGFAEAIHSPQVAGVPR.[F]	1xPhospho [S10(100)]	3.10557e-06	0.787	-0.35	0.900276
High	Q8IWS0	PHF6	[R].SPHRSSPSDTRPK.[C]	1xPhospho [S6(99.6)]	0.00182451	0.786	-0.35	0.900881
High	Q9Y2K6	USP20	[K].FSEQDSPPPSHPLK.[A]	1xPhospho [S6(100)]	3.10557e-06	0.787	-0.35	0.901186
High	Q15811	ITSN1	[K].QVQQNSLHR.[D]	1xPhospho [S6(100)]	5.00123e-05	0.787	-0.35	0.905669
High	Q9NYF8	BCLAF1	[K].DLFDYSPPLHK.[N]	1xPhospho [S6(100)]	6.79866e-05	0.783	-0.35	0.906066
High	Q9Y2W1	THRAP3	[K].WAHDKFSGEEGEIEDDESGTENREEK.[D]	2xPhospho [S7(100); S18(99.1)]	0.000316044	0.783	-0.35	0.907728
Medium	O14530	TXNDC9	[K].KYDSDSDDD.[-]	1xPhospho [S6(99.6)]	0.0378165	0.786	-0.35	0.912277
High	Q03001	DST	[R].RGSDASDFDISEIQSVCSDVETVPQTHRPTPR.[A]	1xPhospho [S3(100)]	3.10557e-06	0.786	-0.35	0.927347
High	Q9BXB5	OSBPL10	[R].ATSAGSSPSCSLAGR.[G]	1xPhospho [S7(99.3)]	3.10557e-06	0.787	-0.35	0.932155
Medium	P49760	CLK2	[R].YCGSYRR.[N]	1xPhospho [S4(100)]	0.0159781	0.787	-0.35	0.934883
High	Q969S3	ZNF622	[K].AQPSMSPK.[K]	1xPhospho [S6(100)]	0.0015152	0.787	-0.35	0.934919
High	Q9UKJ3	GPATCH8	[R].SQSPHYFR.[S]	1xPhospho [S3(100)]	0.00189493	0.787	-0.35	0.936417
High	Q05519	SRSF11	[K].KPIETGSPK.[T]	1xPhospho [S7(100)]	0.000412205	0.786	-0.35	0.937404
Medium	Q8TCT6	SPPL3	[R].DVPRLSLPGK.[L]	1xPhospho [S6(100)]	0.0486008	0.787	-0.35	0.941035
High	Q6PD62	CTR9	[K].GGEFDEFVNDDTDDDLPISK.[K]	1xPhospho [T12(100)]	3.10557e-06	0.783	-0.35	0.949288
High	O15231	ZNF185	[R].RESCGSSVLTDFEGKDVATK.[V]	1xPhospho [S3(100)]	3.10557e-06	0.784	-0.35	0.954513
High	Q9H1E3	NUCKS1	[R].SGKNSQEDSEDSEDKDVK.[T]	3xPhospho [S1(100); S9(100); S12(100)]	0.00142033	0.782	-0.35	0.973856
High	P55081	MFAP1	[K].AKEQEAEPEEQEEDSSSDPR.[L]	1xPhospho [S]	3.10557e-06	0.791	-0.34	0.791617
High	O15027	SEC16A	[R].SNFSSGPGFPEYGYPADTVWPAMEQVSSRPTSPEK.[F]	2xPhospho [S/T/Y]	6.79866e-05	0.792	-0.34	0.819895
Medium	Q9Y3B9	RRP15	[K].DWDKESDGPDDSRPESASDSDT.[-]	3xPhospho [S/T]	0.0185916	0.788	-0.34	0.826046
High	Q5VT52	RPRD2	[K].IISPGSSTPSSTRSPPPGR.[D]	1xPhospho [S/T]	3.10557e-06	0.79	-0.34	0.829404
High	P12270	TPR	[R].GLQLTPGIGGMQQHFFDDEDRTVPSTPTLVVPHR.[T]	2xPhospho [T5(100); T26(97.7)]	3.10557e-06	0.792	-0.34	0.833617
Medium	Q9BXL8	CDCA4	[K].TVSSYSLQRQSLLDMSLVK.[L]	2xPhospho [S11(93); S16(100)]	0.0391593	0.788	-0.34	0.83498
High	Q15633	TARBP2	[M].SEEEQGSGTTTGCGLPSIEQMLAANPGK.[T]	1xPhospho [S1(100)]	6.79866e-05	0.792	-0.34	0.836013
High	Q12888	TP53BP1	[R].GGPGKLSPR.[K]	1xPhospho [S7(100)]	0.00946485	0.791	-0.34	0.836552
High	P19338	NCL	[K].KMAPPPKEVEEDSEDEEMSEDEEDDSSGEEVVIPQK.[K]	4xPhospho [S13(100); S19(100); S26(100); S27(100)]	3.10557e-06	0.789	-0.34	0.839649
High	Q13243	SRSF5	[R].YSDRFSSR.[R]	1xPhospho [S6(99.6)]	0.00684325	0.789	-0.34	0.843892
High	Q8WWQ0	PHIP	[K].KAESSSDEEEESEKQK.[Q]	3xPhospho [S4(100); S5(100); S6(100)]	6.79866e-05	0.79	-0.34	0.848375
High	Q8NDI1	EHBP1	[K].SQQSSGRTSGSDDPGICSNTDSTQAQVLLGK.[K]	1xPhospho [S9(97.4)]	0.000118593	0.793	-0.34	0.851276
High	Q9UKJ3	GPATCH8	[K].SSAPADSERGPKPEPPGSGSPAPPR.[R]	1xPhospho [S]	6.79866e-05	0.788	-0.34	0.852217
High	Q9UKV8	AGO2	[R].YHLVDKEHDSAEGSHTSGQSNGR.[D]	1xPhospho [S14(100)]	3.10557e-06	0.789	-0.34	0.85552
High	Q15678	PTPN14	[K].YVSGSSPDLVTR.[K]	2xPhospho [S5(100); S6(100)]	0.000257829	0.792	-0.34	0.859272
Medium	Q16630	CPSF6	[K].SYGSGSRR.[E]	1xPhospho [S4(100)]	0.0150421	0.788	-0.34	0.863672
High	Q6P2E9	EDC4	[R].DSQDASAEQSDHDDEVASLASASGGFGTK.[V]	1xPhospho [S10(100)]	3.10557e-06	0.792	-0.34	0.863672
Medium	Q9Y5S1	TRPV2	[R].GHSALHIAIEK.[R]	1xPhospho [S3(100)]	0.0330298	0.789	-0.34	0.864022
High	P18583	SON	[R].SAASPVVSSMPERASESSSEEKDDYEIFVK.[V]	4xPhospho [S4(100); S15(96.7); S/Y];	0.000546738	0.79	-0.34	0.872944
High	P55081	MFAP1	[K].RPDYAPMESSDEEDEEFQFIK.[K]	2xPhospho [S9(100); S10(100)]	3.10557e-06	0.788	-0.34	0.879241
High	P11717	IGF2R	[K].ALSSLHGDDQDSEDEVLTIPEVK.[V]	2xPhospho [S4(99.3); S12(99.3)]	3.10557e-06	0.791	-0.34	0.881744
Medium	O15042	U2SURP	[R].TRPKSPR.[K]	1xPhospho [S5(100)]	0.0370177	0.789	-0.34	0.8827
High	Q13200	PSMD2	[R].FGGSGSQVDSAR.[M]	1xPhospho [S4(100)]	0.000118593	0.79	-0.34	0.883631
Medium	Q96T37	RBM15	[R].DGWSLDR.[D]	1xPhospho [S4(100)]	0.0322809	0.79	-0.34	0.883717
High	Q15007	WTAP	[R].TSGSGFHR.[E]	1xPhospho [S4(100)]	0.000269318	0.789	-0.34	0.884192
High	P49006	MARCKSL1	[R].GDVTAEEAAGASPAK.[A]	1xPhospho [S12(100)]	3.10557e-06	0.787	-0.34	0.885347
High	Q9BRG2	SH2D3A	[R].KWSNSQPADLAHMGR.[S]	1xPhospho [S3(100)]	3.10557e-06	0.789	-0.34	0.885603
High	Q9H0D6	XRN2	[K].RKAEDSDSEPEPEDNVR.[L]	1xPhospho [S8(99.6)]	6.79866e-05	0.79	-0.34	0.885716
High	Q96PK6	RBM14	[R].RLSESQLSFR.[R]	1xPhospho [S3(100)]	0.000705296	0.788	-0.34	0.888646
High	P08670	VIM	[R].MFGGPGTASRPSSSR.[S]	1xPhospho [S13(98.8)]	0.000559093	0.789	-0.34	0.89237
High	Q9UPQ0	LIMCH1	[K].SPEPEATLTFPFLDK.[M]	1xPhospho [S1(100)]	5.00123e-05	0.79	-0.34	0.894305
High	Q9UQ35	SRRM2	[R].MTSERAPSPSSR.[M]	1xPhospho [S8(100)]	0.00261916	0.789	-0.34	0.895006
Medium	Q96PX9	PLEKHG4B	[K].LVLEDPLLVSLRLEGGTVLARLR.[R]	2xPhospho [S10(100); T17(100)]	0.0138053	0.788	-0.34	0.895037
High	Q9Y618	NCOR2	[R].SLGYHGSSYSPEGVEPVSPVSSPSLTHDK.[G]	1xPhospho [S18(100)]	3.10557e-06	0.79	-0.34	0.895037
High	Q96CV9	OPTN	[R].HGARTSDSDQQAYLVQR.[G]	1xPhospho [S6(99.7)]	3.10557e-06	0.793	-0.34	0.895937
High	P55081	MFAP1	[R].KIVEPEVVGESDSEVEGDAWR.[M]	2xPhospho [S11(100); S13(100)]	3.10557e-06	0.79	-0.34	0.897321
High	P49321	NASP	[R].KPEEESPR.[K]	1xPhospho [S6(100)]	0.00501655	0.788	-0.34	0.897955
High	Q9H4G0	EPB41L1	[R].SLPELDRDKSDSDTEGLLFSR.[D]	2xPhospho [S10(100); S12(99.5)]	3.10557e-06	0.791	-0.34	0.898647
Medium	Q8IV48	ERI1	[K].YKYSLLTDGSWDMSK.[F]	1xPhospho [T/S/Y]	0.0316255	0.791	-0.34	0.900687
High	Q5TAQ9	DCAF8	[R].ANRDQDSSDDERALEDWVSSETSALPRPR.[W]	1xPhospho [S8(99.2)]	3.10557e-06	0.788	-0.34	0.901186
High	Q15056	EIF4H	[R].AYSSFGGGR.[G]	1xPhospho [Y2(100)]	0.000118593	0.791	-0.34	0.905743
High	Q15599	SLC9A3R2	[R].VTPTEEHVEGPLPSPVTNGTSPAQLNGGSACSSR.[S]	1xPhospho [S14(100)]	3.10557e-06	0.791	-0.34	0.90592
High	Q9UHB6	LIMA1	[R].KISENSYSLDDLEIGPGQLSSSTFDSEK.[N]	1xPhospho [S3(100)]	3.10557e-06	0.79	-0.34	0.906665
High	P32519	ELF1	[K].YADSPGASSPEQPK.[R]	1xPhospho [S4(100)]	8.90703e-05	0.789	-0.34	0.9145
High	Q86VM9	ZC3H18	[K].LGVSVSPSR.[A]	2xPhospho [S4(100); S6(100)]	0.000546738	0.788	-0.34	0.915549
High	Q92769	HDAC2	[R].MLPHAPGVQMQAIPEDAVHEDSGDEDGEDPDKR.[I]	1xPhospho [S22(100)]	3.10557e-06	0.788	-0.34	0.915748
High	Q13596	SNX1	[R].LPPPFPGLEPESEGAAGGSEPEAGDSDTEGEDIFTGAAVVSK.[H]	1xPhospho [S/T]	5.00123e-05	0.792	-0.34	0.916519
High	P18754	RCC1	[K].RRSPPADAIPK.[S]	1xPhospho [S3(100)]	0.00189493	0.789	-0.34	0.924029
High	Q9UK76	JPT1	[R].RNSSEASSGDFLDLK.[G]	1xPhospho [S3(99.8)]	3.10557e-06	0.79	-0.34	0.924029
High	Q9H4L7	SMARCAD1	[R].KLSSSSEPYEEDEFNDDQSIKK.[T]	3xPhospho [S3(100); S4(100); S/Y]	3.10557e-06	0.788	-0.34	0.929752
High	Q13428	TCOF1	[K].LGAGEGGEASVSPEKTSTTSK.[G]	1xPhospho [S12(99.6)]	3.10557e-06	0.79	-0.34	0.93128
High	Q8IZP0	ABI1	[R].TNPPTQKPPSPPMSGR.[G]	1xPhospho [S10(100)]	6.79866e-05	0.793	-0.34	0.940193
High	Q8IYB3	SRRM1	[R].RVSRTPEPK.[K]	1xPhospho [S3(100)]	0.00232269	0.791	-0.34	0.940737
High	P35658	NUP214	[K].SPGSTPTTPTSSQAPQK.[L]	2xPhospho [S4(99); T7(99)]	5.00123e-05	0.793	-0.34	0.94457
High	Q9ULU4	ZMYND8	[K].SSQGSSSSTQSAPSETASASK.[E]	1xPhospho [S/T]	5.00123e-05	0.79	-0.34	0.952796
High	Q9UQ35	SRRM2	[R].HSCSGSSPPR.[V]	1xPhospho [S]	0.00017312	0.79	-0.34	0.955886
High	Q9UQ35	SRRM2	[K].THTTALAGRSPSPASGRR.[G]	2xPhospho [S10(100); S12(100)]	0.000118593	0.791	-0.34	0.963298
High	Q9UKV3	ACIN1	[R].TAQVPSPPR.[G]	1xPhospho [S6(100)]	0.000284731	0.788	-0.34	0.976658
High	Q15149	PLEC	[K].GYYSPYSVSGSGSTAGSR.[T]	1xPhospho [S13(99.6)]	3.10557e-06	0.791	-0.34	0.978549
High	Q9UQ35	SRRM2	[R].HSCSGSSPPRVK.[S]	1xPhospho [S7(100)]	0.00010722	0.788	-0.34	0.985245
Medium	Q5TZA2	CROCC	[K].EVLDASESRTVKLELQR.[R]	3xPhospho [S6(100); S8(100); T10(100)]	0.0422675	0.796	-0.33	0.792689
High	O95747	OXSR1	[R].LHKTEDGGWEWSDDEFDEESEEGKAAISQLR.[S]	1xPhospho [S12(100)]	3.10557e-06	0.794	-0.33	0.824054
High	P26639	TARS1	[K].NKEGSGDGGRAELNPWPEYIYTR.[L]	1xPhospho [S5(100)]	3.10557e-06	0.795	-0.33	0.828089
High	Q96T37	RBM15	[R].RDGWSLDRDR.[G]	1xPhospho [S5(100)]	0.00312654	0.794	-0.33	0.835879
High	P27707	DCK	[R].WCNVQSTQDEFEELTMSQK.[N]	1xPhospho [S17(100)]	3.10557e-06	0.793	-0.33	0.836061
High	P35269	GTF2F1	[R].KPSGGSSRGNSRPGTPSAEGGSTSSTLR.[A]	3xPhospho [S3(100); S11(100); S/T]	0.000365072	0.795	-0.33	0.8467
High	Q03164	KMT2A	[K].ALSSAVQASPTSPGGSPSSPSSGQR.[S]	1xPhospho [S12(100)]	3.10557e-06	0.795	-0.33	0.852473
High	O95714	HERC2	[K].LAELPAAAQPSAEDSDTEDDSEAEQTER.[N]	3xPhospho [S15(100); T17(100); S21(100)]	3.10557e-06	0.798	-0.33	0.856295
Medium	Q13247	SRSF6	[R].SVSPPPKR.[A]	1xPhospho [S3(100)]	0.0155323	0.796	-0.33	0.857149
High	Q69YN4	VIRMA	[R].SFLSEPSSPGR.[T]	1xPhospho [S8(100)]	6.79866e-05	0.796	-0.33	0.860934
High	Q92560	BAP1	[R].VPVRPPQQYSDDEDDYEDDEEDDVQNTNSALR.[Y]	1xPhospho [S10(100)]	3.10557e-06	0.795	-0.33	0.866055
High	Q96S55	WRNIP1	[R].RLSESSALK.[Q]	1xPhospho [S3(100)]	0.00113846	0.797	-0.33	0.869909
High	Q8IVT5	KSR1	[R].RESGSGPSTDTLSAASLPWPPGSSQLGR.[A]	1xPhospho [S3(97.2)]	0.000118593	0.798	-0.33	0.870012
High	Q53T59	HS1BP3	[R].SPGAAGLTSR.[D]	1xPhospho [S1(100)]	6.79866e-05	0.798	-0.33	0.875516
High	Q8IYB3	SRRM1	[K].SRVSVSPGR.[T]	1xPhospho [S4(99.6)]	0.00218324	0.796	-0.33	0.880385
High	Q96RU3	FNBP1	[R].QSGLYDSQNPPTVNNCAQDRESPDGSYTEEQSQESEMK.[V]	1xPhospho [T/S/Y]	3.10557e-06	0.798	-0.33	0.880399
Medium	Q6IEE7	TMEM132E	[R].SGQWHVTSELLTGAK.[H]	1xPhospho [S/T]	0.0317405	0.796	-0.33	0.881862
High	Q76FK4	NOL8	[K].LFDSSDDDESDSEDDSNRFK.[I]	4xPhospho [S4(100); S5(100); S10(100); S12(100)]	0.000190968	0.794	-0.33	0.881903
High	Q96T23	RSF1	[K].EESYSPSKDR.[N]	1xPhospho [S5(100)]	0.000675874	0.793	-0.33	0.882665
High	Q9NY61	AATF	[R].YLVDGTKPNAGSEEISSEDDELVEEKKQQR.[R]	2xPhospho [S16(100); S17(100)]	3.10557e-06	0.798	-0.33	0.887184
High	Q9H1B7	IRF2BPL	[R].AHGCFQDGRSPGPPPPVGVK.[T]	1xPhospho [S10(100)]	3.10557e-06	0.798	-0.33	0.888403
High	Q96T37	RBM15	[R].RDGWSLDR.[D]	1xPhospho [S5(100)]	0.00890447	0.797	-0.33	0.889945
High	Q9UPU5	USP24	[R].VSDQNSPVLPKK.[S]	1xPhospho [S6(100)]	0.000118593	0.798	-0.33	0.890843
High	Q6IQ19	CCSAP	[R].AHSVDVEK.[N]	1xPhospho [S3(100)]	0.0010519	0.795	-0.33	0.892583
High	O14974	PPP1R12A	[R].STGVSFWTQDSDENEQEQQSDTEEGSNKKETQTDSISR.[Y]	1xPhospho [S20(99)]	3.10557e-06	0.798	-0.33	0.894105
High	Q9Y2W1	THRAP3	[K].GSFSDTGLGDGK.[M]	1xPhospho [S4(100)]	0.000118593	0.793	-0.33	0.895307
High	O43159	RRP8	[R].ALEAASLSQHPPSLCISDSEEEEEERKK.[K]	2xPhospho [S17(100); S19(100)]	3.10557e-06	0.794	-0.33	0.896238
High	P18583	SON	[K].ESDQTLAALLSPK.[E]	1xPhospho [S11(100)]	3.10557e-06	0.795	-0.33	0.898763
High	Q8TAD8	SNIP1	[R].NRSPHHSTVK.[V]	1xPhospho [S3(100)]	0.00119651	0.797	-0.33	0.900465
High	P35658	NUP214	[R].SAQGSSSPVPSMVQKSPR.[I]	1xPhospho [S16(100)]	3.10557e-06	0.797	-0.33	0.901446
High	Q13428	TCOF1	[K].TSQVGAASAPAKESPR.[K]	1xPhospho [S14(100)]	3.10557e-06	0.795	-0.33	0.902033
High	Q8IVF2	AHNAK2	[R].RLSTPQR.[G]	1xPhospho [S3(100)]	0.00772908	0.797	-0.33	0.903561
High	P54105	CLNS1A	[K].FEEESKEPVADEEEEDSDDDVEPITEFR.[F]	1xPhospho [S17(100)]	3.10557e-06	0.795	-0.33	0.904624
High	O95819	MAP4K4	[K].LVPRPGSGSSSGSSNSGSQPGSHPGSQSGSGER.[F]	1xPhospho [S26(99.4)]	3.10557e-06	0.798	-0.33	0.905142
High	Q8IU60	DCP2	[R].RFGDSSDSDNGFSSTGSTPAKPTVEK.[L]	1xPhospho [S8(100)]	3.10557e-06	0.798	-0.33	0.905669
Medium	Q9NYF8	BCLAF1	[R].EKSTFREESPLR.[I]	1xPhospho [S9(100)]	0.0100334	0.794	-0.33	0.906665
High	Q96ST2	IWS1	[R].VVSDADDSDSDAVSDKSGKR.[E]	4xPhospho [S3(100); S8(100); S10(100); S14(100)]	0.0022677	0.794	-0.33	0.907822
High	P29590	PML	[K].AVSPPHLDGPPSPR.[S]	1xPhospho [S3(100)]	5.00123e-05	0.797	-0.33	0.909094
High	Q9C0H5	ARHGAP39	[K].QGPPSPCQQLVLTK.[Q]	1xPhospho [S5(100)]	0.000118593	0.796	-0.33	0.909815
Medium	P30414	NKTR	[R].RKEASSSEEPR.[N]	1xPhospho [S5(100)]	0.0163255	0.795	-0.33	0.909995
High	P50851	LRBA	[K].SAAKSPVDIVTGGISPVR.[D]	1xPhospho [S5(100)]	0.000381152	0.796	-0.33	0.911777
High	Q7L4I2	RSRC2	[K].KEQSEVSVSPR.[A]	1xPhospho [S9(100)]	0.0028927	0.795	-0.33	0.91198
High	Q92734	TFG	[K].NVMSAFGLTDDQVSGPPSAPAEDR.[S]	1xPhospho [S18(100)]	3.10557e-06	0.795	-0.33	0.913654
High	P54727	RAD23B	[K].QEKPAEKPAETPVATSPTATDSTSGDSSR.[S]	2xPhospho [S16(100); S22(99.1)]	3.10557e-06	0.795	-0.33	0.917636
High	Q6KC79	NIPBL	[R].KSSPSKENESSDSEEEVSRPR.[K]	4xPhospho [S3(98.7); S10(100); S11(100); S13(100)]	0.000257829	0.797	-0.33	0.917725
High	O95359	TACC2	[K].MQESPKLPQQSYNFDPDTCDESVDPFK.[T]	1xPhospho [S4(100)]	0.000118593	0.796	-0.33	0.919683
High	Q15545	TAF7	[K].RLLSTDAEAVSTR.[W]	1xPhospho [S4(100)]	5.00123e-05	0.798	-0.33	0.920144
High	Q9H6Y2	WDR55	[K].TWSTDDFFAGLREEGEDSMAQEEKEETGDDSD.[-]	1xPhospho [S31(100)]	0.000299297	0.793	-0.33	0.926291
High	P18887	XRCC1	[R].LPPGQEENGEDPYAGSTDENTDSEEHQEPPDLPVPELPDFFQGK.[H]	3xPhospho [T17(95.3); T21(95.3); S23(95.3)]	3.10557e-06	0.798	-0.33	0.927787
High	Q8IW41	MAPKAPK5	[K].IDQGDLMTPQFTPYYVAPQVLEAQR.[R]	1xPhospho [T8(100)]	3.10557e-06	0.796	-0.33	0.928183
Medium	Q9UQ35	SRRM2	[R].SPSPKPR.[G]	2xPhospho [S1(100); S3(100)]	0.0279194	0.794	-0.33	0.928871
High	Q9NY27	PPP4R2	[K].NHSDSSTSESEVSSVSPLK.[N]	1xPhospho [S16(100)]	3.10557e-06	0.795	-0.33	0.934883
Medium	Q9HBL0	TNS1	[R].RMSVGDR.[A]	1xPhospho [S3(100)]	0.016481	0.797	-0.33	0.936014
High	P53814	SMTN	[R].VNSPGTLAR.[L]	1xPhospho [S3(100)]	0.00308628	0.796	-0.33	0.94457
High	Q8IYB3	SRRM1	[R].RASPSPPPK.[R]	2xPhospho [S3(100); S5(100)]	0.001153	0.796	-0.33	0.944868
High	Q9BQ39	DDX50	[R].HHYDSDEKSETR.[E]	1xPhospho [S5(100)]	0.000559093	0.794	-0.33	0.94494
High	Q9Y4K1	CRYBG1	[K].MPLLELGGETTPPLSTERSPEAVGSECPSR.[V]	2xPhospho [T11(99); S19(100)]	3.10557e-06	0.793	-0.33	0.945128
High	Q8N4S0	CCDC82	[R].RVVEDEGSSVEMEQK.[T]	1xPhospho [S8(100)]	3.10557e-06	0.794	-0.33	0.947087
High	Q9H6Z4	RANBP3	[R].SAGGSSPEGGEDSDREDGNYCPPVKR.[E]	1xPhospho [S/Y]	3.10557e-06	0.796	-0.33	0.949614
High	Q8TF72	SHROOM3	[R].TVSSSGCEGKR.[N]	1xPhospho [S3(100)]	0.0061664	0.796	-0.33	0.950246
High	Q5T200	ZC3H13	[R].LRSPSNDSAHR.[S]	1xPhospho [S3(100)]	0.000118593	0.797	-0.33	0.954513
High	Q9NYF8	BCLAF1	[K].STFREESPLR.[I]	1xPhospho [S7(100)]	0.000535982	0.795	-0.33	0.960315
High	Q9NYF8	BCLAF1	[K].LRCDSADLR.[H]	1xPhospho [S5(100)]	0.00315416	0.798	-0.33	0.961142
High	Q5T200	ZC3H13	[R].SKLSPSPSLR.[K]	2xPhospho [S4(100); S6(99.6)]	0.00290657	0.797	-0.33	0.974683
High	Q6PK04	CCDC137	[R].VQAGPGSPR.[R]	1xPhospho [S7(100)]	0.000331722	0.796	-0.33	0.975147
High	Q9UHB6	LIMA1	[K].QQSPQEPK.[S]	1xPhospho [S3(100)]	0.00248495	0.798	-0.33	0.983369
High	Q13523	PRPF4B	[K].VQSGMGLILQGYESGSEEEGEIHEK.[A]	2xPhospho [S14(100); S16(100)]	3.10557e-06	0.795	-0.33	0.986934
High	Q13615	MTMR3	[K].TRSYDNLTTACDNTVPLASR.[R]	1xPhospho [S3(100)]	3.10557e-06	0.801	-0.32	0.793704
High	Q9BYX4	IFIH1	[K].FAVIEDDSDEGGDDEYCDGDEDEDDLKKPLK.[L]	1xPhospho [S8(100)]	3.10557e-06	0.803	-0.32	0.796142
High	P20810	CAST	[K].EGITGPPADSSKPIGPDDAIDALSSDFTCGSPTAAGK.[K]	1xPhospho [S31(100)]	3.10557e-06	0.802	-0.32	0.812864
High	O60832	DKC1	[K].RESESESDETPPAAPQLIK.[K]	3xPhospho [S3(100); S5(100); S7(100)]	3.10557e-06	0.8	-0.32	0.822832
High	Q8WUB8	PHF10	[K].NKGTSDSSSGNVSEGESPPDSQEDSFQGR.[Q]	1xPhospho [S13(100)]	3.10557e-06	0.802	-0.32	0.830615
High	O75717	WDHD1	[K].TGSSLLKEEEEDGQEGSIHNLPLVTSQRPFYDGPMPTPR.[Q]	1xPhospho [S17(100)]	3.10557e-06	0.801	-0.32	0.846216
Medium	Q15111	PLCL1	[K].KISSANDCISFMQAGCELK.[K]	3xPhospho [S3(100); S4(100); S10(100)]	0.0318154	0.801	-0.32	0.84806
High	Q9P0K7	RAI14	[K].VASLTLHNK.[E]	1xPhospho [S3(100)]	0.000331722	0.798	-0.32	0.851411
High	Q9Y2W1	THRAP3	[K].HGLAHDEMKSPR.[E]	1xPhospho [S10(100)]	0.000155444	0.801	-0.32	0.853085
High	Q8TBB5	KLHDC4	[K].QVLTAPGSAGQPRSEDEDSLEEAGSPAPGPCPR.[S]	2xPhospho [S14(99); S19(100)]	3.10557e-06	0.802	-0.32	0.857584
Medium	P25705	ATP5F1A	[K].AVDSLVPIGR.[G]	1xPhospho [S4(100)]	0.0387916	0.8	-0.32	0.867136
High	Q52LW3	ARHGAP29	[R].LPDSSNKIEEDRCSNSADITGPSFIR.[S]	1xPhospho [S14(100)]	0.000226919	0.803	-0.32	0.867377
High	Q96JH7	VCPIP1	[K].APYSPTTSK.[E]	1xPhospho [S4(100)]	0.00066482	0.801	-0.32	0.873787
Medium	O95996	APC2	[R].RTSAIPR.[A]	1xPhospho [T/S]	0.0427621	0.804	-0.32	0.879597
High	Q13480	GAB1	[R].SSSLEGFHNHFK.[V]	1xPhospho [S2(98.9)]	0.000299297	0.8	-0.32	0.881862
High	O15231	ZNF185	[R].RESCGSSVLTDFEGK.[D]	1xPhospho [S3(100)]	5.00123e-05	0.801	-0.32	0.885075
Medium	Q9UBX3	SLC25A10	[R].TDGILALYSGLSASLCR.[Q]	1xPhospho [S12(99)]	0.0367108	0.802	-0.32	0.890484
High	Q1KMD3	HNRNPUL2	[K].AAEEQGDDQDSEKSKPAGSDGER.[R]	1xPhospho [S]	0.000705296	0.802	-0.32	0.892376
High	P46100	ATRX	[R].RPTETNPVTSNSDEECNETVKEK.[Q]	1xPhospho [S12(100)]	3.10557e-06	0.802	-0.32	0.893741
Medium	Q6ZSZ5	ARHGEF18	[K].DIISQVDAK.[V]	1xPhospho [S4(100)]	0.0257452	0.804	-0.32	0.893741
High	Q96HR8	NAF1	[K].NDQEPPPEALDFSDDEKEK.[E]	1xPhospho [S13(100)]	6.79866e-05	0.798	-0.32	0.895897
High	Q9Y2F5	ICE1	[R].KLDFNSPGGSSPVENSDCSTNSR.[L]	2xPhospho [S6(100); S/T]	3.10557e-06	0.8	-0.32	0.896593
High	O95685	PPP1R3D	[R].ACRPPGSPGRAPPPTPAPSGCDPR.[L]	1xPhospho [S7(100)]	3.10557e-06	0.801	-0.32	0.898703
High	Q8N163	CCAR2	[K].LEDSEVRSVASNQSEMEFSSLQDMPK.[E]	3xPhospho [S8(100); S11(100); S14(100)];	0.00010722	0.801	-0.32	0.899635
High	O00499	BIN1	[K].GNKSPSPPDGSPAATPEIR.[V]	1xPhospho [S4(100)]	3.10557e-06	0.801	-0.32	0.900225
High	P49792	RANBP2	[K].HSTPSPTR.[Y]	1xPhospho [S5(99.7)]	0.000559093	0.801	-0.32	0.900621
High	Q9H1E3	NUCKS1	[K].DDSHSAEDSEDEKEDHKNVR.[Q]	1xPhospho [S9(100)]	3.10557e-06	0.803	-0.32	0.901543
Medium	O60566	BUB1B	[K].EEEEEVFESSVPQRSTLAELK.[S]	3xPhospho [S15(98.3); T16(99.9); S]	0.0198548	0.8	-0.32	0.901644
High	Q8TEQ6	GEMIN5	[K].TVIESSPESPVTITEPYR.[T]	1xPhospho [S9(100)]	3.10557e-06	0.804	-0.32	0.901966
High	Q147X3	NAA30	[R].LLSSSLTADCSLRSPSGR.[E]	1xPhospho [S14(100)]	3.10557e-06	0.799	-0.32	0.903438
High	Q08AM6	VAC14	[K].GLECSPSTPTMNSYFYK.[F]	2xPhospho [S5(100); S7(100)]	0.000933269	0.803	-0.32	0.905079
High	Q8IZP0	ABI1	[R].TNPPTQKPPSPPMSGR.[G]	1xPhospho [S10(100)]	0.000190968	0.802	-0.32	0.905815
High	Q13185	CBX3	[K].SLSDSESDDSKSK.[K]	3xPhospho [S3(100); S5(100); S7(100)]	0.0044452	0.802	-0.32	0.906306
High	Q96S59	RANBP9	[K].SQDSYPVSPRPFSSPSMSPSHGMNIHNLASGK.[G]	2xPhospho [S8(100); S18(96.7)]	3.10557e-06	0.798	-0.32	0.909094
High	Q7Z3B3	KANSL1	[R].LRDHSSER.[S]	1xPhospho [S5(100)]	0.00214497	0.803	-0.32	0.909094
High	Q12857	NFIA	[R].LKSVEDEMDSPGEEPFYTGQGR.[S]	2xPhospho [S3(100); S10(100)]	3.10557e-06	0.799	-0.32	0.911504
High	Q9NUQ6	SPATS2L	[K].SQGSGNEAEPLGK.[G]	1xPhospho [S4(100)]	3.10557e-06	0.804	-0.32	0.911777
High	O75351	VPS4B	[K].GNDSDGEGESDDPEKKK.[L]	1xPhospho [S4(100)]	0.000299297	0.801	-0.32	0.916516
Medium	P24557	TBXAS1	[R].FQACPETQVPLQLESKSALGPK.[N]	3xPhospho [T7(100); S15(100); S17(100)]	0.0316255	0.801	-0.32	0.91728
High	O14613	CDC42EP2	[M].STKVPIYLK.[R]	1xPhospho [S/T/Y]	0.00498908	0.803	-0.32	0.917725
High	Q15154	PCM1	[R].QFDEESLESFSSMPDPVDPTTVTK.[T]	3xPhospho [S6(100); S9(100); S11(99.1)]	3.10557e-06	0.803	-0.32	0.919265
High	Q9UHI6	DDX20	[R].NNSVSGLSVK.[S]	1xPhospho [S3(100)]	0.000118593	0.8	-0.32	0.920196
High	Q9UQ35	SRRM2	[R].SRSGSSQELDVKPSASPQER.[S]	2xPhospho [S1(100); S5(99.4)]	0.000284731	0.8	-0.32	0.920196
High	Q76FK4	NOL8	[K].KRNSISDDDTDSEDELR.[M]	4xPhospho [S4(100); S6(100); T10(100); S12(100)]	0.00218324	0.802	-0.32	0.920627
High	O75376	NCOR1	[R].IAAASSDLYLRPGSEQPGRPGSHGYVRSPSPSVR.[T]	2xPhospho [S14(96.6); S/Y]	8.90703e-05	0.803	-0.32	0.926019
High	Q9UPN7	PPP6R1	[K].NMVDLVNTHHLHSSSDDEDDRLK.[E]	3xPhospho [S13(100); S14(100); S15(100)]	3.10557e-06	0.8	-0.32	0.926051
High	Q9UDT6	CLIP2	[R].VLLLEANRHSPGPER.[D]	1xPhospho [S10(100)]	0.000155444	0.801	-0.32	0.929448
High	O14686	KMT2D	[K].VEEGGRHPSPCQFTIATPK.[V]	1xPhospho [S9(100)]	6.79866e-05	0.8	-0.32	0.93112
High	P49023	PXN	[K].QKSAEPSPTVMSTSLGSNLSELDR.[L]	1xPhospho [S3(100)]	3.10557e-06	0.802	-0.32	0.93128
High	Q16204	CCDC6	[R].ILQEKLDQPVSAPPSPR.[D]	2xPhospho [S11(100); S15(100)]	0.000118593	0.804	-0.32	0.93485
High	Q7L014	DDX46	[K].KGELMENDQDAMEYSSEEEEVDLQTALTGYQTK.[Q]	2xPhospho [S15(100); S16(100)]	3.10557e-06	0.799	-0.32	0.934909
High	Q15459	SF3A1	[K].FGESEEVEMEVESDEEDDKQEK.[A]	1xPhospho [S13(100)]	3.10557e-06	0.803	-0.32	0.936014
High	Q8IYB3	SRRM1	[R].VSHSPPPK.[Q]	2xPhospho [S2(100); S4(100)]	0.00611467	0.8	-0.32	0.944868
High	Q8WYP3	RIN2	[K].KQASFLEAEGGAK.[T]	1xPhospho [S4(100)]	5.00123e-05	0.801	-0.32	0.945128
High	Q9BRD0	BUD13	[R].VHNNSPDTSRR.[T]	1xPhospho [S5(100)]	0.00017312	0.8	-0.32	0.949534
Medium	O60547	GMDS	[K].VHVTVDLK.[Y]	1xPhospho [T4(100)]	0.0210981	0.801	-0.32	0.950246
High	O94808	GFPT2	[K].RLDSSACLHAVGDK.[A]	1xPhospho [S4(100)]	3.10557e-06	0.799	-0.32	0.950575
High	Q8NEJ9	NGDN	[R].FKPHPSNMMSKLSSEDEEEDEAEDDQSEASGKK.[S]	3xPhospho [S13(98.1); S14(98.1); S27(100)]	0.000546738	0.803	-0.32	0.951034
High	Q9Y2W2	WBP11	[R].MAGQEIPEEGREVEEFSEDDDEDDSDDSEAEKQSQK.[Q]	3xPhospho [S17(100); S25(100); S28(100)]	3.10557e-06	0.802	-0.32	0.953198
High	Q5SW79	CEP170	[R].TEEDSKSIKSDVPVYLK.[R]	2xPhospho [S7(100); S10(100)]	0.000155444	0.801	-0.32	0.955532
High	Q9UPT8	ZC3H4	[R].AAKPGPAEAPSPTASPSGDASPPATAPYDPR.[V]	1xPhospho [S21(100)]	3.10557e-06	0.802	-0.32	0.957217
High	Q12888	TP53BP1	[K].TSEIEPKNSPEDLGLSLTGDSCK.[L]	1xPhospho [S9(100)]	3.10557e-06	0.8	-0.32	0.959555
High	Q9H4L5	OSBPL3	[R].LHSSNPNLSTLDFGEEK.[N]	1xPhospho [S4(100)]	3.10557e-06	0.803	-0.32	0.969345
High	Q9UK80	USP21	[R].LGGFPGPPTLFSIR.[T]	1xPhospho [T/S]	0.00428296	0.798	-0.32	0.970538
Medium	Q13523	PRPF4B	[R].TLSPGRR.[A]	1xPhospho [S3(100)]	0.0241828	0.803	-0.32	0.987206
High	Q15154	PCM1	[R].RQFDEESLESFSSMPDPVDPTTVTK.[T]	3xPhospho [S7(100); S10(100); S13(99)]	3.10557e-06	0.806	-0.31	0.835857
High	Q92597	NDRG1	[M].SREMQDVDLAEVKPLVEK.[G]	1xPhospho [S1(100)]	0.00659851	0.804	-0.31	0.855731
High	P43034	PAFAH1B1	[K].YALSGHRSPVTR.[V]	1xPhospho [S8(100)]	0.000705296	0.806	-0.31	0.860505
Medium	P04798	CYP1A1	[K].VDMTPIYGLTMK.[H]	1xPhospho [T10(100)]	0.0482779	0.805	-0.31	0.862252
Medium	O60343	TBC1D4	[K].DISSCSQGIK.[H]	1xPhospho [S6(100)]	0.0345587	0.804	-0.31	0.867116
Medium	Q5VTH9	DNAI4	[R].GLACCWSIK.[N]	1xPhospho [S7(100)]	0.0231491	0.804	-0.31	0.867116
High	Q9UPT8	ZC3H4	[R].LAESSKQDRENEEGDTGNWYSSDEDEGGSSVTSILK.[T]	2xPhospho [S/Y/T]	3.10557e-06	0.808	-0.31	0.871883
High	Q15149	PLEC	[K].GYYSPYSVSGSGSTAGSRTGSRTGSR.[A]	2xPhospho [S/T/Y]	0.000559093	0.809	-0.31	0.875963
High	O94979	SEC31A	[R].EQTLSPTITSGLHNIAR.[S]	1xPhospho [S5(99.6)]	3.10557e-06	0.808	-0.31	0.877369
High	Q9UHI6	DDX20	[R].ISLEQPPNGSDTPNPEKYQESPGIQMK.[T]	1xPhospho [S10(99.3)]	3.10557e-06	0.807	-0.31	0.879458
High	O94885	SASH1	[R].QSAALDPADWPDGSYPTFDGSSNCNSREQSDDETEESVK.[F]	2xPhospho [S26(96.3); S30(96.3)]	3.10557e-06	0.804	-0.31	0.881769
High	Q9C0B0	UNK	[R].QGYACPYYHNSKDRR.[R]	1xPhospho [S11(100)]	0.00010722	0.807	-0.31	0.890685
High	P49792	RANBP2	[K].ELVGPPLAETVFTPKTSPENVQDR.[F]	2xPhospho [T13(99.6); T/S]	3.10557e-06	0.809	-0.31	0.896238
High	Q8IYB3	SRRM1	[R].RYSPSPPPKR.[R]	2xPhospho [S3(100); S5(100)]	0.00716688	0.805	-0.31	0.896487
High	Q9Y285	FARSA	[K].RTHSQGGYGSQGYK.[Y]	1xPhospho [S4(100)]	0.000331722	0.806	-0.31	0.899635
Medium	Q8IVE3	PLEKHH2	[K].GTQLVPSSHLPPPK.[L]	2xPhospho [T/S]	0.0256433	0.806	-0.31	0.900355
High	Q96FV9	THOC1	[K].ELPPPSEEIKTGEDEDEEDNDALLKENESPDVR.[R]	1xPhospho [S29(100)]	5.00123e-05	0.806	-0.31	0.900807
High	A6ND36	FAM83G	[K].AKSVDEIAK.[I]	1xPhospho [S3(100)]	0.00264636	0.806	-0.31	0.901094
High	Q12857	NFIA	[R].SPGSGSQSSGWHEVEPGMPSPTTLKK.[S]	1xPhospho [S1(99.4)]	3.10557e-06	0.805	-0.31	0.903324
High	Q8N9Q2	SREK1IP1	[K].HSSTPNSSEFSR.[K]	1xPhospho [S/T]	3.10557e-06	0.806	-0.31	0.904801
High	Q9UJ41	RABGEF1	[R].KQEAESWSPDACLGVK.[Q]	1xPhospho [S8(100)]	8.90703e-05	0.809	-0.31	0.907822
High	Q9UK58	CCNL1	[K].AEEKSPISINVK.[T]	2xPhospho [S5(100); S8(100)]	0.0027153	0.806	-0.31	0.907971
High	Q8N3D4	EHBP1L1	[R].ATDDDMQSLASLMSVKPSDVGNLDDFAESDEDEAHGPGAPEAR.[A]	1xPhospho [S29(100)]	3.10557e-06	0.808	-0.31	0.908452
High	Q14247	CTTN	[R].LPSSPVYEDAASFK.[A]	1xPhospho [S4(99.6)]	5.00123e-05	0.805	-0.31	0.908628
High	Q96T76	MMS19	[R].GEWFLLGSPGS.[-]	1xPhospho [S8(100)]	0.000473556	0.806	-0.31	0.911461
High	Q92733	PRCC	[K].IAAPELHKGDSDSEEDEPTK.[K]	2xPhospho [S11(100); S13(100)]	5.00123e-05	0.808	-0.31	0.913236
High	P42858	HTT	[K].LLSPQMSGEEEDSDLAAK.[L]	1xPhospho [S7(100)]	3.10557e-06	0.809	-0.31	0.913654
High	Q9NS25	SPANXB1	[K].TMPETPTGDSDPQPAPK.[K]	1xPhospho [T5(100)]	0.000933269	0.805	-0.31	0.918851
High	Q9H019	MTFR1L	[K].ASSFADMMGILK.[D]	1xPhospho [S3(99.8)]	5.00123e-05	0.805	-0.31	0.919884
High	P56945	BCAR1	[R].TPLVLAAPPPDSPPAEDVYDVPPPAPDLYDVPPGLR.[R]	1xPhospho [S/Y/T]	3.10557e-06	0.806	-0.31	0.920144
High	O15014	ZNF609	[R].LVEPHSPSPSSK.[F]	1xPhospho [S6(100)]	3.10557e-06	0.806	-0.31	0.920213
High	P27707	DCK	[R].SCPSFSASSEGTR.[I]	1xPhospho [S4(100)]	0.000118593	0.808	-0.31	0.922456
High	Q96S59	RANBP9	[K].SQDSYPVSPRPFSSPSMSPSHGMNIHNLASGK.[G]	1xPhospho [S18(97.3)]	3.10557e-06	0.806	-0.31	0.922647
High	Q6PL18	ATAD2	[R].LSSAGPRSPYCK.[R]	1xPhospho [S8(100)]	0.000458763	0.804	-0.31	0.923048
High	Q05519	SRSF11	[R].DYDEEEQGYDSEKEKK.[E]	1xPhospho [Y/S]	3.10557e-06	0.806	-0.31	0.924029
High	Q9H307	PNN	[R].ESRQESDPEDDDVKKPALQSSVVATSK.[E]	1xPhospho [S6(100)]	3.10557e-06	0.805	-0.31	0.924781
High	Q13200	PSMD2	[K].APVQPQQSPAAAPGGTDEKPSGK.[E]	1xPhospho [S8(100)]	6.79866e-05	0.805	-0.31	0.925658
Medium	Q8TEW0	PARD3	[R].QYSSLPR.[Q]	1xPhospho [S4(100)]	0.0157438	0.806	-0.31	0.929873
High	Q15020	SART3	[K].SVEGRPMFVSPCVDK.[S]	1xPhospho [S1(100)]	0.000813983	0.805	-0.31	0.93082
High	Q9UK58	CCNL1	[R].QQASKSPYNGVR.[K]	1xPhospho [S6(100)]	0.000269318	0.809	-0.31	0.931684
High	Q9BRD0	BUD13	[R].RPQHNSSGASPRR.[V]	1xPhospho [S10(100)]	0.00327678	0.805	-0.31	0.932393
High	Q15788	NCOA1	[R].KGSPCDTLASSTEK.[R]	1xPhospho [S3(100)]	6.79866e-05	0.806	-0.31	0.933414
High	P62318	SNRPD3	[M].SIGVPIK.[V]	1xPhospho [S1(100)]	0.00716688	0.804	-0.31	0.934883
High	Q9H5J8	TAF1D	[K].TQCIPYSPK.[G]	1xPhospho [S7(100)]	0.000118593	0.805	-0.31	0.934909
High	P19338	NCL	[K].AAAAAPASEDEDDEDDEDDEDDDDDEEDDSEEEAMETTPAK.[G]	2xPhospho [S8(100); S30(100)]	3.10557e-06	0.809	-0.31	0.935374
High	O75376	NCOR1	[K].QGMSMRESPVSAPLEGLICR.[A]	1xPhospho [S8(100)]	3.10557e-06	0.809	-0.31	0.937801
High	Q9UKV3	ACIN1	[K].GVPAGNSDTEGGQPGRK.[R]	1xPhospho [S7(100)]	3.10557e-06	0.806	-0.31	0.939618
High	Q9H7N4	SCAF1	[K].VPSTPPPK.[A]	1xPhospho [T4(100)]	0.000705296	0.806	-0.31	0.93971
Medium	P36578	RPL4	[R].ILKSPEIQR.[A]	1xPhospho [S4(100)]	0.0190861	0.808	-0.31	0.944392
Medium	P41250	GARS1	[R].LLARPSLLLR.[R]	1xPhospho [S6(100)]	0.0265265	0.807	-0.31	0.944868
High	Q8ND76	CCNY	[R].LESYRPDTDLSR.[E]	1xPhospho [S3(100)]	0.000675874	0.809	-0.31	0.949288
High	Q6VMQ6	ATF7IP	[R].SKSEDMDNVQSK.[R]	1xPhospho [S3(99.7)]	0.000365072	0.806	-0.31	0.949534
High	Q9ULU4	ZMYND8	[R].SPMSTNSSVHTGSDVEQDAEKK.[A]	1xPhospho [S13(99.1)]	0.000269318	0.807	-0.31	0.952819
High	P31943	HNRNPH1	[RK].ATENDIYNFFSPLNPVR.[V]	1xPhospho [S11(100)]	3.10557e-06	0.806	-0.31	0.953962
High	Q13428	TCOF1	[R].TETLVEETAAESSEDDVVAPSQSLLSGYMTPGLTPANSQASK.[A]	2xPhospho [S12(89.8); S13(89.8)];	3.10557e-06	0.809	-0.31	0.954513
High	O75717	WDHD1	[R].NQVEEDAEDSGEADDEEKPEIHKPGQNSFSK.[S]	1xPhospho [S10(100)]	3.10557e-06	0.808	-0.31	0.955346
High	Q4G0J3	LARP7	[R].SRPTSEGSDIESTEPQK.[Q]	1xPhospho [S8(100)]	3.10557e-06	0.808	-0.31	0.966831
High	Q5T200	ZC3H13	[R].NTEESSSPVRK.[E]	1xPhospho [S7(99.7)]	0.00146145	0.807	-0.31	0.968517
High	P54259	ATN1	[R].GRASPGGVSTSSSDGKAEK.[S]	1xPhospho [S4(100)]	0.000118593	0.806	-0.31	0.970262
High	Q8WX93	PALLD	[R].IASDEEIQGTK.[D]	1xPhospho [S3(100)]	0.000675874	0.806	-0.31	0.971435
High	P24928	POLR2A	[K].YSPTSPTYSPTSPK.[YG]	1xPhospho [S2(99.1)]	0.000118593	0.807	-0.31	0.971435
High	Q13045	FLII	[R].RKDSAQDDQAK.[Q]	1xPhospho [S4(100)]	0.0062073	0.806	-0.31	0.972118
High	O43166	SIPA1L1	[K].LIDLESPTPESQK.[S]	1xPhospho [S6(100)]	3.10557e-06	0.804	-0.31	0.972672
Medium	Q92688	ANP32B	[R].KRETDDEGEDD.[-]	1xPhospho [T4(100)]	0.0391593	0.806	-0.31	0.972979
High	O75554	WBP4	[K].NKNSDGGSDPETQKEK.[S]	2xPhospho [S4(100); S8(100)]	0.000257829	0.805	-0.31	0.973341
Medium	Q7Z2Y8	GVINP1	[K].TNVVGLLTNSAEK.[F]	2xPhospho [T/S]	0.0264227	0.805	-0.31	0.976544
High	Q99700	ATXN2	[R].QNSPAGNKENIKPNETSPSFSK.[A]	1xPhospho [S17(99.4)]	3.10557e-06	0.804	-0.31	0.984752
High	O75494	SRSF10	[R].SFDYNYRR.[S]	1xPhospho [S1(100)]	0.00350411	0.809	-0.31	0.986105
High	Q96PV6	LENG8	[R].EPVAESPK.[K]	1xPhospho [S6(100)]	0.00017312	0.805	-0.31	0.986457
High	Q16643	DBN1	[R].LSSPVLHR.[L]	1xPhospho [S3(100)]	0.00150373	0.807	-0.31	0.990436
High	Q8WX93	PALLD	[K].QFIAAQNLGPASGHGTPASSPSSSSLPSPMSPTPR.[Q]	1xPhospho [S31(99.2)]	3.10557e-06	0.812	-0.3	0.837091
High	Q9UET6	FTSJ1	[K].YTPPTQPPISPPYQEACTLKR.[K]	1xPhospho [S10(100)]	5.00123e-05	0.812	-0.3	0.85235
Medium	B7ZC32	KIF28P	[-].MPTQSVDSVK.[A]	1xPhospho [T3(99)]	0.0372318	0.811	-0.3	0.85573
High	P17096	HMGA1	[K].EEEEGISQESSEEEQ.[-]	3xPhospho [S7(100); S10(100); S11(100)]	0.000241181	0.81	-0.3	0.873763
High	Q8IYB3	SRRM1	[K].RRSPSLSSK.[H]	1xPhospho [S3(99.5)]	0.000365072	0.81	-0.3	0.881862
High	Q14814	MEF2D	[R].ERSPAPPPPAVFPAARPEPGDGLSSPAGGSYETGDRDDGR.[G]	1xPhospho [S3(100)]	3.10557e-06	0.813	-0.3	0.887184
Medium	Q5EE01	CENPW	[M].ALSTIVSQR.[K]	1xPhospho [T/S]	0.044495	0.811	-0.3	0.888704
High	Q9UKL0	RCOR1	[R].EREESEDELEEANGNNPIDIEVDQNKESK.[K]	1xPhospho [S5(100)]	3.10557e-06	0.814	-0.3	0.893623
High	Q14602	ID2B	[R].LGISQSK.[T]	2xPhospho [S4(100); S6(100)]	0.00309975	0.809	-0.3	0.89372
High	Q96CW1	AP2M1	[K].EEQSQITSQVTGQIGWR.[R]	1xPhospho [T11(100)]	3.10557e-06	0.814	-0.3	0.893741
High	O96013	PAK4	[K].SLVGTPYWMAPELISR.[L]	1xPhospho [S1(100)]	3.10557e-06	0.815	-0.3	0.897807
High	Q9C0C2	TNKS1BP1	[K].DLQSEFGITGDPQPSSFSPSSWCQGASQDYGLGGASPR.[G]	1xPhospho [S36(100)]	3.10557e-06	0.814	-0.3	0.898364
Medium	Q96Q42	ALS2	[R].LVETLVAVYR.[M]	1xPhospho [T4(99.3)]	0.0261862	0.81	-0.3	0.898793
High	P34932	HSPA4	[R].AFSDPFVEAEK.[S]	1xPhospho [S3(100)]	0.0022677	0.812	-0.3	0.899635
High	O15027	SEC16A	[R].SNFSSGPGFPEYGYPADTVWPAMEQVSSRPTSPEKFSVPHVCAR.[F]	2xPhospho [S/T/Y]	0.00470475	0.813	-0.3	0.901644
High	Q8WYP3	RIN2	[R].SMPLFGYEADTNSSLEDYEGESDQETMAPPIK.[S]	2xPhospho [S/Y/T];	3.10557e-06	0.812	-0.3	0.905079
High	P23497	SP100	[R].RLNECISPVANEMNHLPAHSHDLQR.[M]	1xPhospho [S7(100)]	3.10557e-06	0.814	-0.3	0.9073
High	Q9Y4K1	CRYBG1	[K].DTCVQSPISSFPCTDLK.[V]	1xPhospho [S6(100)]	8.90703e-05	0.811	-0.3	0.913383
High	Q15459	SF3A1	[K].FGESEEVEMEVESDEEDDKQEK.[A]	1xPhospho [S13(100)]	3.10557e-06	0.81	-0.3	0.915748
High	O75533	SF3B1	[K].IWDPTPSHTPAGAATPGRGDTPGHATPGHGGATSSAR.[K]	3xPhospho [T15(100); T21(100); T26(100)]	3.10557e-06	0.812	-0.3	0.915748
High	Q92615	LARP4B	[R].SPSPAHLPDDPK.[V]	1xPhospho [S3(99.8)]	0.000118593	0.813	-0.3	0.915748
High	A7E2V4	ZSWIM8	[K].HTGMASIDSSAPETTSDSSPTLSR.[R]	1xPhospho [S/T]	3.10557e-06	0.812	-0.3	0.916129
High	O76021	RSL1D1	[K].ALPASETPK.[A]	1xPhospho [T7(100)]	0.000257829	0.815	-0.3	0.91728
High	Q9P1Y6	PHRF1	[R].LRRPSPPEPWDEEDGASCSTFFGSEER.[T]	2xPhospho [S5(100); S17(100)]	3.10557e-06	0.815	-0.3	0.91728
Medium	Q9ULM3	YEATS2	[K].FLESPSR.[S]	1xPhospho [S6(100)]	0.0173678	0.812	-0.3	0.923048
High	O75533	SF3B1	[K].IWDPTPSHTPAGAATPGRGDTPGHATPGHGGATSSAR.[K]	2xPhospho [T15(100); T21(100)]	3.10557e-06	0.812	-0.3	0.924645
High	Q9UER7	DAXX	[K].ICTLPSPPSPLASLAPVADSSTR.[V]	2xPhospho [S6(100); S9(100)]	3.10557e-06	0.811	-0.3	0.926291
High	Q6WKZ4	RAB11FIP1	[K].NKDSGSDTASAIIPSTTPSVDSDDESVVK.[D]	1xPhospho [S22(100)]	3.10557e-06	0.812	-0.3	0.932344
High	Q6XZF7	DNMBP	[R].SHSDASVGSHSSTESEHGSSSPR.[F]	1xPhospho [S1(100)]	3.10557e-06	0.813	-0.3	0.934687
High	P15822	HIVEP1	[R].SDQQHKNIQLQNSHIHLVARGPEQTMDPK.[L]	1xPhospho [S/T]	0.00858114	0.811	-0.3	0.934909
High	Q9UDY2	TJP2	[R].AFEVMDEFDGRSFRSGYSER.[S]	3xPhospho [S12(100); S15(100); S18(100)]	0.00042868	0.81	-0.3	0.935887
High	O43166	SIPA1L1	[K].FHALSSPQSPFPSTPTSR.[R]	1xPhospho [S6(99.6)]	3.10557e-06	0.814	-0.3	0.936604
High	Q9Y618	NCOR2	[R].SLTGKLEPVSPPSPPHTDPELELVPPR.[L]	2xPhospho [S10(100); S13(100)]	3.10557e-06	0.812	-0.3	0.937169
High	Q9Y520	PRRC2C	[R].SVSHGSNHTQKPDEQR.[S]	1xPhospho [S1(100)]	3.10557e-06	0.81	-0.3	0.937223
High	Q12888	TP53BP1	[K].SPEPEVLSTQEDLFDQSNK.[T]	1xPhospho [S1(100)]	3.10557e-06	0.815	-0.3	0.938996
High	Q15061	WDR43	[R].LQAKESPQR.[K]	1xPhospho [S6(100)]	0.00415891	0.81	-0.3	0.939147
High	P15880	RPS2	[K].TYSYLTPDLWK.[E]	1xPhospho [T6(100)]	0.000412205	0.812	-0.3	0.939618
High	Q96JM3	CHAMP1	[K].LAPVPSPEPQKPAPVSPESVK.[A]	2xPhospho [S6(100); S16(100)]	8.90703e-05	0.81	-0.3	0.93962
High	P16383	GCFC2	[R].VLSGNCNHQEGTSSDDELPSAEMIDFQK.[S]	2xPhospho [T12(99.5); S]	3.10557e-06	0.811	-0.3	0.940658
High	Q9BRD0	BUD13	[R].HGSSDISSPR.[R]	2xPhospho [S3(99.4); S7(99.4)]	0.00311273	0.813	-0.3	0.941673
High	Q9UQC2	GAB2	[R].SDSTNSEDNYVPMNPGSSTLLAMER.[A]	2xPhospho [S3(98.9); S6(99.5)]	3.10557e-06	0.815	-0.3	0.944868
High	P06748	NPM1	[K].GPSSVEDIK.[A]	1xPhospho [S4(100)]	0.00155643	0.814	-0.3	0.945128
High	Q9Y5S9	RBM8A	[R].GFGSEEGSRAR.[M]	1xPhospho [S8(100)]	0.000559093	0.813	-0.3	0.947177
High	O95251	KAT7	[K].DSGSDLSHRPK.[R]	1xPhospho [S]	0.000473556	0.813	-0.3	0.947998
High	P15822	HIVEP1	[R].SSPAPSENTHISPLK.[C]	2xPhospho [S2(99.5); S12(100)]	0.000546738	0.813	-0.3	0.954513
High	P22626	HNRNPA2B1	[K].SGNFGGSR.[N]	1xPhospho [S1(100)]	0.00363994	0.811	-0.3	0.954618
High	Q96QK1	VPS35	[M].PTTQQSPQDEQEKLLDEAIQAVK.[V]	1xPhospho [S6(100)]	3.10557e-06	0.811	-0.3	0.955198
High	Q9UGU0	TCF20	[R].LNASPAAR.[E]	1xPhospho [S4(100)]	0.00311273	0.812	-0.3	0.955346
High	Q8TF72	SHROOM3	[R].SSSFAGGR.[R]	1xPhospho [S3(99.7)]	0.00381432	0.815	-0.3	0.959555
High	P23396	RPS3	[K].GGKPEPPAMPQPVPTA.[-]	1xPhospho [T15(100)]	0.000118593	0.811	-0.3	0.959888
High	P19338	NCL	[K].AAAAAPASEDEDDEDDEDDEDDDDDEEDDSEEEAMETTPAK.[G]	2xPhospho [S8(100); S30(100)]	3.10557e-06	0.814	-0.3	0.963443
High	Q9Y597	KCTD3	[R].RTESFHSYR.[D]	1xPhospho [S4(100)]	0.0015152	0.814	-0.3	0.965218
High	O00203	AP3B1	[K].GKSDSEDGEKENEK.[S]	2xPhospho [S3(100); S5(100)]	0.000559093	0.81	-0.3	0.969421
Medium	O75165	DNAJC13	[R].AQTAELFAK.[M]	1xPhospho [T3(100)]	0.0262782	0.814	-0.3	0.971193
Medium	Q15287	RNPS1	[R].RFSPPRR.[M]	1xPhospho [S3(100)]	0.0295075	0.811	-0.3	0.97204
High	Q96T60	PNKP	[R].TPESQPDTPPGTPLVSQDEKR.[D]	1xPhospho [T8(100)]	3.10557e-06	0.813	-0.3	0.972627
High	Q5T200	ZC3H13	[R].DKPRSTSPAGQHHSPISSR.[H]	3xPhospho [S14(98.9); S/T]	0.000412205	0.815	-0.3	0.972861
High	O75369	FLNB	[R].APSVATVGSICDLNLK.[I]	1xPhospho [S3(100)]	3.10557e-06	0.815	-0.3	0.972979
High	O94808	GFPT2	[R].LDSSACLHAVGDK.[A]	1xPhospho [S]	3.10557e-06	0.813	-0.3	0.973072
High	Q9NYF8	BCLAF1	[R].RIDISPSTLRK.[H]	1xPhospho [S5(100)]	0.00283767	0.812	-0.3	0.973699
High	O95232	LUC7L3	[K].ESDTKNEVNGTSEDIKSEGDTQSN.[-]	2xPhospho [S17(99); S23(100)]	3.10557e-06	0.81	-0.3	0.974098
High	Q9UER7	DAXX	[K].ICTLPSPPSPLASLAPVADSSTR.[V]	1xPhospho [S9(100)]	3.10557e-06	0.809	-0.3	0.976436
High	P08670	VIM	[R].EEAENTLQSFRQDVDNASLAR.[L]	1xPhospho [S18(100)]	3.10557e-06	0.81	-0.3	0.980781
High	O60841	EIF5B	[K].KWDGSEEDEDNSKK.[I]	1xPhospho [S5(100)]	3.10557e-06	0.813	-0.3	0.981072
High	Q92522	H1-10	[K].AGGSAALSPSKK.[R]	1xPhospho [S8(100)]	0.000412205	0.813	-0.3	0.984033
High	Q8IYB3	SRRM1	[R].RVSHSPPPKQR.[S]	2xPhospho [S3(100); S5(100)]	0.00366544	0.814	-0.3	0.985245
Medium	Q5T124	UBXN11	[R].VMDASAFEIFSTFPPTLYQDDTLTLQAAGLVPK.[A]	5xPhospho [T16(95.1); Y18(95.1); T22(95.1); T24(100); S/T]	0.0465653	0.814	-0.3	0.985542
High	P53396	ACLY	[K].AKPAMPQDSVPSPR.[S]	1xPhospho [S12(100)]	0.000269318	0.815	-0.3	0.986457
High	Q96ST2	IWS1	[R].MNSTGGQTPR.[R]	1xPhospho [T8(100)]	0.000331722	0.815	-0.3	0.989169
High	Q8IYB3	SRRM1	[K].EKTPELPEPSVK.[V]	1xPhospho [T3(100)]	0.000155444	0.814	-0.3	0.990436
High	P84103	SRSF3	[R].RRSPPPR.[R]	1xPhospho [S3(100)]	0.00290657	0.81	-0.3	0.999994
High	Q1KMD3	HNRNPUL2	[K].AAEEQGDDQDSEKSKPAGSDGERR.[G]	1xPhospho [S]	0.00066482	0.82	-0.29	0.886459
High	Q7LBC6	KDM3B	[R].SSSPTSSLTQPIEMPTLSSSPTEERPTVGPGQQDNPLLK.[T]	2xPhospho [S3(98.4); S6(100)]	5.00123e-05	0.818	-0.29	0.892449
High	Q8N4S0	CCDC82	[R].LSSVMCDSDESDDSDILVRK.[V]	3xPhospho [S8(100); S11(100); S14(100)]	3.10557e-06	0.817	-0.29	0.898763
Medium	Q12967	RALGDS	[K].QLVAYVQLNMPGSDLERR.[A]	1xPhospho [Y/S]	0.0183613	0.819	-0.29	0.898793
Medium	P09067	HOXB5	[-].MSSYFVNSFSGR.[Y]	1xPhospho [S/Y]	0.0306173	0.816	-0.29	0.899569
High	P17535	JUND	[R].LAALKDEPQTVPDVPSFGESPPLSPIDMDTQER.[I]	1xPhospho [S/T]	3.10557e-06	0.819	-0.29	0.90494
High	P28347	TEAD1	[R].MSDSADKPIDNDAEGVWSPDIEQSFQEALAIYPPCGR.[R]	1xPhospho [S2(100)]	3.10557e-06	0.82	-0.29	0.908401
High	Q9H6F5	CCDC86	[R].AGLGSPERPPKTSPGSPR.[L]	2xPhospho [T12(99.4); S16(100)]	0.000933269	0.815	-0.29	0.911504
Medium	Q13523	PRPF4B	[R].SRSPLLNDRR.[S]	2xPhospho [S1(100); S3(100)]	0.0211363	0.816	-0.29	0.912022
High	Q9NYF8	BCLAF1	[K].QKFNDSEGDDTEETEDYRQFR.[K]	2xPhospho [S6(100); T11(100)]	6.79866e-05	0.816	-0.29	0.914692
Medium	Q9UDY2	TJP2	[K].RGYYGQSAR.[Y]	1xPhospho [S7(100)]	0.0132251	0.819	-0.29	0.921144
High	Q13033	STRN3	[R].SSGDVLETFNFLENADDSDEDEENDMIEGIPEGKDK.[H]	1xPhospho [S18(100)]	3.10557e-06	0.815	-0.29	0.921434
High	P20810	CAST	[K].KEGITGPPADSSKPIGPDDAIDALSSDFTCGSPTAAGK.[K]	1xPhospho [S32(100)]	3.10557e-06	0.82	-0.29	0.924029
High	Q13573	SNW1	[R].GPPSPPAPVMHSPSRK.[M]	1xPhospho [S4(100)]	3.10557e-06	0.816	-0.29	0.930426
High	Q9UQ35	SRRM2	[K].QPSSPYEDKDKDK.[K]	1xPhospho [S4(100)]	0.000269318	0.816	-0.29	0.930719
Medium	O43379	WDR62	[K].VTSTVPLVGR.[S]	1xPhospho [T/S]	0.049719	0.816	-0.29	0.933646
High	O43294	TGFB1I1	[R].SPKPAAPAAPPFSSSSGVLGTGLCELDR.[L]	1xPhospho [S1(100)]	3.10557e-06	0.815	-0.29	0.934716
High	Q8IYB3	SRRM1	[K].KAASPSPQSVR.[R]	2xPhospho [S4(100); S6(99.6)]	0.00148964	0.817	-0.29	0.934778
High	Q9Y4H2	IRS2	[R].SHTLSGGCGGR.[G]	1xPhospho [S5(100)]	0.000269318	0.816	-0.29	0.935119
High	Q9BZQ8	NIBAN1	[R].RASAILPGVLGSETLSNEVFQESEEEKQPEVPSSLAK.[G]	1xPhospho [S3(100)]	3.10557e-06	0.818	-0.29	0.935677
High	Q8N5D0	WDTC1	[R].GHVSPQVELPPYLER.[V]	1xPhospho [S4(100)]	3.10557e-06	0.817	-0.29	0.936128
High	Q8IZL8	PELP1	[R].AGSNEDPILAPSGTPPPTIPPDETFGGR.[V]	1xPhospho [S/T]	3.10557e-06	0.817	-0.29	0.937856
High	Q9BV36	MLPH	[R].ASSESQIFELNK.[H]	1xPhospho [S3(99.7)]	3.10557e-06	0.815	-0.29	0.938695
High	Q5QP82	DCAF10	[R].SGELGLPGAPESSTASAPGEPSPPSPPCR.[R]	1xPhospho [S25(100)]	3.10557e-06	0.815	-0.29	0.939547
High	Q86YP4	GATAD2A	[R].GVLHTFSPSPK.[L]	1xPhospho [S7(100)]	3.10557e-06	0.821	-0.29	0.939835
High	P15407	FOSL1	[R].KSSSSSGDPSSDPLGSPTLLAL.[-]	1xPhospho [S11(99.2)]	0.000412205	0.819	-0.29	0.942511
High	Q9C0C2	TNKS1BP1	[R].WLDDLLASPPPSGGGAR.[R]	1xPhospho [S8(100)]	3.10557e-06	0.816	-0.29	0.944868
High	Q8N1F7	NUP93	[R].TLTRTSQETADVK.[A]	1xPhospho [S6(99.6)]	0.00186746	0.818	-0.29	0.944868
High	P35269	GTF2F1	[R].KPSGGSSRGNSRPGTPSAEGGSTSSTLR.[A]	4xPhospho [S6(100); S7(100); S11(100); T15(100)]	0.00146145	0.819	-0.29	0.944868
High	Q96G74	OTUD5	[R].KASATCSSATAAASSGLEEWTSRSPR.[Q]	1xPhospho [S24(100)]	3.10557e-06	0.82	-0.29	0.94494
High	P78312	FAM193A	[R].LILTDSGSAPTFCSDDEDVAPLSAK.[F]	2xPhospho [T11(98.6); S23(100)]	3.10557e-06	0.818	-0.29	0.948559
High	Q5VT06	CEP350	[R].LLELKSPTELMK.[S]	1xPhospho [S6(100)]	0.00103807	0.819	-0.29	0.949534
High	O60381	HBP1	[R].SSPVHIIATSK.[S]	1xPhospho [S2(99.8)]	0.000269318	0.82	-0.29	0.950938
High	Q96S55	WRNIP1	[R].LSESSALKQPATPTAAESSEGEGEEGDDGGETESR.[E]	3xPhospho [T12(98.6); S18(100); S19(100)]	3.10557e-06	0.819	-0.29	0.952819
High	P22314	UBA1	[R].RVSGPDPKPGSNCSPAQSVLSEVPSVPTNGMAK.[N]	1xPhospho [S3(100)]	3.10557e-06	0.815	-0.29	0.95312
High	Q96T37	RBM15	[R].SRSPLDKDTYPPSASVVGASVGGHR.[H]	2xPhospho [S1(100); S3(100)]	3.10557e-06	0.816	-0.29	0.953405
High	Q2TBE0	CWF19L2	[K].STFAGSPER.[E]	1xPhospho [S6(100)]	0.00453957	0.816	-0.29	0.954513
High	Q09161	NCBP1	[R].RKTSDANETEDHLESLICK.[V]	1xPhospho [T/S]	5.00123e-05	0.817	-0.29	0.954513
High	Q6VMQ6	ATF7IP	[R].SKSEDMDNVQSKR.[R]	1xPhospho [S3(100)]	0.00127869	0.817	-0.29	0.954513
High	P02545	LMNA	[K].ASASGSGAQVGGPISSGSSASSVTVTR.[S]	2xPhospho [S19(98.4); S22(100)]	3.10557e-06	0.818	-0.29	0.956993
Medium	Q9NQ29	LUC7L	[R].RSEEKEAGEI.[-]	1xPhospho [S2(100)]	0.0362318	0.818	-0.29	0.959142
High	Q96QD8	SLC38A2	[R].FSISPDEDSSSYSSNSDFNYSYPTK.[Q]	2xPhospho [S/Y/T];	3.10557e-06	0.819	-0.29	0.959614
High	Q9Y2W1	THRAP3	[K].SPPSTGSTYGSSQKEESAASGGAAYTKR.[Y]	1xPhospho [S1(100)]	3.10557e-06	0.818	-0.29	0.959783
Medium	O60832	DKC1	[K].VAKLDTSQWPLLLK.[N]	2xPhospho [T6(100); S7(100)]	0.0206571	0.82	-0.29	0.961142
High	Q5T5Y3	CAMSAP1	[R].ADVVPQQADPEFPRASPR.[A]	1xPhospho [S16(100)]	3.10557e-06	0.818	-0.29	0.961194
Medium	Q9Y2D9	ZNF652	[K].GVSSQSK.[E]	1xPhospho [S4(100)]	0.0417149	0.819	-0.29	0.966025
High	Q9HC35	EML4	[R].ASPSPQPSSQPLQIHR.[Q]	1xPhospho [S4(99.8)]	3.10557e-06	0.817	-0.29	0.967633
High	Q9BRD0	BUD13	[R].RVHNNSPDTSRR.[T]	1xPhospho [S6(100)]	0.000241181	0.817	-0.29	0.972916
High	Q8N3X1	FNBP4	[K].ATGGLCLLGAYADSDDDDNDVSEK.[L]	1xPhospho [S14(100)]	3.10557e-06	0.818	-0.29	0.973072
High	Q9C0H5	ARHGAP39	[R].KPSGDSQPSSPR.[Y]	1xPhospho [S]	0.00244356	0.818	-0.29	0.973274
High	Q96LT9	RNPC3	[R].GCTSSSSLSPPRGDR.[T]	1xPhospho [S9(100)]	0.00063469	0.819	-0.29	0.974229
High	Q13247	SRSF6	[R].SVSPPPK.[R]	2xPhospho [S1(100); S3(100)]	0.00787273	0.815	-0.29	0.974683
High	Q15910	EZH2	[R].LPNNSSRPSTPTINVLESK.[D]	2xPhospho [S6(99.3); S/T]	0.000118593	0.816	-0.29	0.981379
Medium	Q06481	APLP2	[K].IIGSVSK.[E]	1xPhospho [S4(100)]	0.0432118	0.817	-0.29	0.986408
High	P05362	ICAM1	[K].GTPMKPNTQATPP.[-]	1xPhospho [T11(100)]	0.00309975	0.818	-0.29	0.986408
High	Q9P287	BCCIP	[K].QTDVSEDSNDDMDEDEVFGFISLLNLTER.[K]	1xPhospho [S5(100)]	3.10557e-06	0.82	-0.29	0.986934
High	Q9NYF8	BCLAF1	[K].QKFNDSEGDDTEETEDYR.[Q]	1xPhospho [S6(100)]	3.10557e-06	0.816	-0.29	0.98958
High	Q96TA1	NIBAN2	[K].AAPEASSPPASPLQHLLPGK.[A]	1xPhospho [S11(100)]	3.10557e-06	0.82	-0.29	0.990436
High	Q01082	SPTBN1	[K].VSEEAESQQQWDTSKGEQVSQNGLPAEQGSPR.[M]	1xPhospho [S30(100)]	3.10557e-06	0.82	-0.29	0.991123
High	Q9NYF8	BCLAF1	[R].IDISPSTLR.[K]	1xPhospho [S4(100)]	0.00428296	0.821	-0.29	0.993848
High	Q6WCQ1	MPRIP	[R].MEVDRSPGLPMSDLK.[T]	1xPhospho [S6(100)]	3.10557e-06	0.815	-0.29	0.994438
High	Q96T23	RSF1	[K].FYETKEESYSPSKDR.[N]	1xPhospho [S10(100)]	6.79866e-05	0.815	-0.29	0.998244
Medium	O43768	ENSA	[K].SSLVTSK.[L]	1xPhospho [S2(100)]	0.0151741	0.818	-0.29	0.999994
Medium	P0DJD0	RGPD1	[KR].YSLSPSK.[S]	1xPhospho [S4(100)]	0.0128019	0.82	-0.29	0.999994
Medium	P23588	EIF4B	[R].ERHPSWR.[S]	1xPhospho [S5(100)]	0.0152268	0.82	-0.29	0.999994
High	Q8IYB3	SRRM1	[R].APQTSSSPPPVR.[R]	1xPhospho [S7(100)]	3.10557e-06	0.82	-0.29	0.999994
Medium	Q14008	CKAP5	[K].FVTDSNAVVQLK.[G]	1xPhospho [T/S]	0.0431773	0.824	-0.28	0.888524
Medium	Q9NPF5	DMAP1	[K].RRESASSSSSVK.[K]	1xPhospho [S4(100)]	0.012975	0.826	-0.28	0.894843
High	O00566	MPHOSPH10	[R].KDDNDEEEEDIDFFEDIDSDEDEGGLFGSKK.[L]	1xPhospho [S19(100)]	3.10557e-06	0.824	-0.28	0.905816
High	Q14839	CHD4	[K].WGQPPSPTPVPRPPDADPNTPSPKPLEGRPER.[Q]	2xPhospho [T20(97.1); S22(100)]	0.000828732	0.825	-0.28	0.911036
Medium	Q8TBA6	GOLGA5	[R].GLRAQVDDLTEAVAAK.[D]	1xPhospho [T10(100)]	0.0453082	0.821	-0.28	0.918217
High	Q07666	KHDRBS1	[R].SGSMDPSGAHPSVR.[Q]	1xPhospho [S3(100)]	3.10557e-06	0.824	-0.28	0.920968
High	P61978	HNRNPK	[R].GSYGDLGGPIITTQVTIPK.[D]	1xPhospho [S2(100)]	5.00123e-05	0.825	-0.28	0.921434
High	Q9UPU5	USP24	[K].NDINEAVALLTNERPGLDYGGYEPMDSGGGPSPGPGGGPR.[G]	1xPhospho [S32(100)]	3.10557e-06	0.824	-0.28	0.924453
Medium	O14686	KMT2D	[R].SSSFPGR.[R]	1xPhospho [S]	0.0298117	0.823	-0.28	0.924942
Medium	Q5VT06	CEP350	[K].QESSKGSHRTGGQCHLPIK.[S]	1xPhospho [S/T]	0.036689	0.824	-0.28	0.926986
High	Q8N6H7	ARFGAP2	[R].HGTDLWIDNMSSAVPNHSPEKK.[D]	1xPhospho [S18(100)]	3.10557e-06	0.821	-0.28	0.928361
High	Q13085	ACACA	[R].IFDEVMGCFSDSPPQSPTFPEAGHTSLYDEDKVPR.[D]	2xPhospho [S12(99); S16(99)]	3.10557e-06	0.821	-0.28	0.934716
High	Q8N573	OXR1	[K].SQSVDINAPGFNPLAGAGK.[Q]	1xPhospho [S]	3.10557e-06	0.826	-0.28	0.934909
Medium	Q9H9K5	ERVMER34-1	[K].VSSLASASR.[K]	1xPhospho [S]	0.0329292	0.823	-0.28	0.936014
High	Q86XP3	DDX42	[R].YMAENPTAGVVQEEEEDNLEYDSDGNPIAPTK.[K]	1xPhospho [Y/S/T]	3.10557e-06	0.824	-0.28	0.936429
High	Q9Y4E1	WASHC2C	[K].VQSTADIFGDEEGDLFKEK.[A]	1xPhospho [S3(99.7)]	3.10557e-06	0.825	-0.28	0.939047
High	Q16825	PTPN21	[K].SLSDATMLIHSSEEEEDEDFEEESGAR.[A]	2xPhospho [S11(100); S12(100)]	3.10557e-06	0.824	-0.28	0.939147
High	Q8N684	CPSF7	[K].SYSVGASGSSSR.[K]	1xPhospho [S/Y]	0.00148964	0.825	-0.28	0.940148
Medium	P25685	DNAJB1	[-].MGKDYYQTLGLARGASDEEIK.[R]	4xPhospho [Y5(100); Y6(100); T8(100); S16(100)]	0.0422675	0.821	-0.28	0.941875
High	P04075	ALDOA	[K].RLQSIGTENTEENRR.[F]	1xPhospho [S4(100)]	0.00119651	0.825	-0.28	0.94457
High	Q15075	EEA1	[K].SLGSADELFK.[H]	1xPhospho [S4(100)]	0.000675874	0.822	-0.28	0.944868
Medium	Q9UQ35	SRRM2	[R].SRSPLAIR.[R]	2xPhospho [S1(100); S3(100)]	0.01172	0.825	-0.28	0.947177
High	Q9UHI6	DDX20	[K].CHIAVGSPGR.[I]	1xPhospho [S7(100)]	0.000241181	0.825	-0.28	0.947668
Medium	Q4LDG9	DNAL1	[R].ILSLGRNNIK.[N]	1xPhospho [S3(100)]	0.0232798	0.821	-0.28	0.948471
High	Q13200	PSMD2	[-].MEEGGRDKAPVQPQQSPAAAPGGTDEKPSGK.[E]	1xPhospho [S16(100)]	3.10557e-06	0.822	-0.28	0.948559
High	P42356	PI4KA	[K].TNRGSQLHK.[Y]	1xPhospho [S5(99.6)]	0.00240324	0.821	-0.28	0.949534
High	O43159	RRP8	[K].GSTTNDPPKQSPGSTSPKPPHTLSR.[K]	2xPhospho [S11(100); T/S]	3.10557e-06	0.826	-0.28	0.949534
High	P38432	COIL	[R].AFQLEEGEETEPDCKYSK.[K]	1xPhospho [T10(100)]	5.00123e-05	0.826	-0.28	0.953451
High	Q9Y2X3	NOP58	[K].HIKEEPLSEEEPCTSTAIASPEK.[K]	1xPhospho [S8(100)]	3.10557e-06	0.823	-0.28	0.954513
High	Q07955	SRSF1	[R].VKVDGPRSPSYGR.[S]	2xPhospho [S8(100); S10(100)]	0.00230879	0.824	-0.28	0.954513
Medium	Q8WV92	MITD1	[-].MAKSGLRQDPQSTAAATVLK.[R]	1xPhospho [S4(99.9)]	0.0284882	0.824	-0.28	0.955346
High	Q6Y7W6	GIGYF2	[R].SFDEVEGVFGR.[G]	1xPhospho [S1(100)]	0.000118593	0.826	-0.28	0.958487
Medium	Q99715	COL12A1	[R].TLPILTTQAPK.[S]	1xPhospho [T]	0.0336889	0.822	-0.28	0.959609
High	O43166	SIPA1L1	[R].SSPKEELHPAAPSQLAPSFSSSSSSSSGPR.[S]	1xPhospho [S2(99.2)]	3.10557e-06	0.821	-0.28	0.959783
High	Q9BU76	C1orf35	[R].AEDQTESSCESHRK.[S]	1xPhospho [S7(99.6)]	6.79866e-05	0.823	-0.28	0.960287
High	P42684	ABL2	[R].DKSPSSLLEDAKETCFTR.[D]	1xPhospho [S3(100)]	0.000118593	0.825	-0.28	0.960728
High	Q8WW12	PCNP	[K].TLSVAAAFNEDEDSEPEEMPPEAK.[M]	1xPhospho [S14(100)]	3.10557e-06	0.826	-0.28	0.964217
High	O75362	ZNF217	[R].GEGGSEDGSEDGLPEGIHLDKNDDGGK.[I]	2xPhospho [S5(100); S9(100)]	3.10557e-06	0.821	-0.28	0.964472
High	Q05655	PRKCD	[R].SDSASSEPVGIYQGFEKK.[T]	1xPhospho [Y12(100)]	3.10557e-06	0.825	-0.28	0.966243
High	Q9NSK0	KLC4	[R].RSSELLVR.[K]	1xPhospho [S3(99.8)]	0.00846182	0.821	-0.28	0.967718
Medium	Q14693	LPIN1	[K].MKESSPLSSR.[K]	1xPhospho [S5(99.5)]	0.0130012	0.823	-0.28	0.971093
Medium	Q9NQ11	ATP13A2	[K].LQLVCFDKTGTLTEDGLDVMGVVPLK.[G]	1xPhospho [T13(96.7)]	0.0336135	0.825	-0.28	0.973274
High	Q5SW79	CEP170	[K].GNKHDDGTQSDSENAGAHR.[R]	1xPhospho [S10(100)]	3.10557e-06	0.826	-0.28	0.973818
High	Q32P44	EML3	[R].GGKDPLSSPGGPGSR.[R]	1xPhospho [S]	0.00169855	0.824	-0.28	0.974683
High	P51858	HDGF	[K].GNAEGSSDEEGKLVIDEPAKEK.[N]	2xPhospho [S6(100); S7(100)]	3.10557e-06	0.825	-0.28	0.975818
High	P33991	MCM4	[R].IAEPSVCGR.[C]	1xPhospho [S5(100)]	0.00578178	0.826	-0.28	0.97588
High	Q96S55	WRNIP1	[R].LSESSALKQPATPTAAESSEGEGEEGDDGGETESR.[E]	2xPhospho [S18(100); S19(100)]	3.10557e-06	0.826	-0.28	0.976487
High	Q8WYP3	RIN2	[R].SMPLFGYEADTNSSLEDYEGESDQETMAPPIK.[S]	1xPhospho [T/S/Y]	3.10557e-06	0.824	-0.28	0.977029
High	Q7Z5K2	WAPL	[K].IKYFGFDDLSESEDDEDDDCQVER.[K]	2xPhospho [S10(100); S12(100)]	3.10557e-06	0.825	-0.28	0.981201
High	Q8WVB6	CHTF18	[R].VENSPQVDGSPPGLEGLLGGIGEK.[G]	1xPhospho [S10(100)]	3.10557e-06	0.826	-0.28	0.98222
High	Q6PK04	CCDC137	[R].VQAGPGSPRR.[A]	1xPhospho [S7(100)]	0.00129331	0.826	-0.28	0.984455
High	P04083	ANXA1	[K].GGPGSAVSPYPTFNPSSDVAALHK.[A]	1xPhospho [S8(99.5)]	3.10557e-06	0.825	-0.28	0.984462
High	Q9NW13	RBM28	[K].EITTFEGCK.[I]	1xPhospho [T]	0.00342211	0.823	-0.28	0.986457
High	Q96JY6	PDLIM2	[R].SSYSSPTSLSPR.[A]	1xPhospho [S10(100)]	3.10557e-06	0.825	-0.28	0.987538
High	Q6AWC2	WWC2	[R].SDSDSSTLAK.[K]	1xPhospho [S3(100)]	0.000299297	0.823	-0.28	0.990436
High	P62854	RPS26	[R].KDRTPPPR.[F]	1xPhospho [T4(100)]	0.00401965	0.823	-0.28	0.992652
High	Q8WYP3	RIN2	[R].SSSFVLPK.[L]	1xPhospho [S3(99.8)]	0.0013931	0.823	-0.28	0.99299
High	Q7Z3K3	POGZ	[K].LSGEHSESSTPRPR.[S]	1xPhospho [S6(100)]	3.10557e-06	0.825	-0.28	0.993147
High	Q08945	SSRP1	[K].SKEFVSSDESSSGENKSK.[K]	5xPhospho [S6(100); S7(100); S10(100); S11(100); S12(100)]	0.00060502	0.825	-0.28	0.9949
High	Q8N3D4	EHBP1L1	[R].AHGSFSHVR.[D]	1xPhospho [S4(100)]	0.000241181	0.822	-0.28	0.995855
Medium	Q15287	RNPS1	[R].APSPTKR.[K]	1xPhospho [S3(100)]	0.0289261	0.826	-0.28	0.996812
Medium	P29966	MARCKS	[K].LSGFSFKK.[N]	1xPhospho [S5(100)]	0.0323043	0.823	-0.28	0.998244
High	P02545	LMNA	[R].SSFSQHAR.[T]	1xPhospho [S2(100)]	0.00066482	0.825	-0.28	0.998244
High	Q9H307	PNN	[R].ESEKQQDSQPEEVMDVLEMVENVK.[H]	1xPhospho [S8(100)]	0.000365072	0.826	-0.28	0.998244
High	Q8IYB3	SRRM1	[R].KAQVSPQS.[-]	1xPhospho [S5(100)]	0.00941325	0.824	-0.28	0.998307
High	Q8IYB3	SRRM1	[K].RESPSPAPKPR.[K]	1xPhospho [S3(100)]	0.000241181	0.825	-0.28	0.999994
High	O95425	SVIL	[R].DSSFTEVPRSPK.[H]	1xPhospho [S10(100)]	0.000118593	0.826	-0.28	0.999994
High	Q86W92	PPFIBP1	[K].ALEYSNGIFDCQSPTSPFMGSLR.[A]	2xPhospho [S13(100); S16(100)]	3.10557e-06	0.827	-0.27	0.895084
High	P0DJD0	RGPD1	[K].TAQEKDSLITPHVSR.[S]	1xPhospho [S14(100)]	0.00017312	0.827	-0.27	0.896863
High	Q6PI98	INO80C	[K].RPASPSHNGSSGGGYGASK.[K]	1xPhospho [S4(100)]	3.10557e-06	0.827	-0.27	0.898697
High	Q8WWM7	ATXN2L	[K].SAAPAPISASCPEPPIGSAVPTSSASIPVTSSVSDPGVGSISPASPK.[I]	1xPhospho [S45(100)]	3.10557e-06	0.829	-0.27	0.918245
Medium	P13611	VCAN	[K].IAFARATEVTFGEEVEK.[S]	2xPhospho [T7(100); T10(100)]	0.0184887	0.832	-0.27	0.925809
High	P51116	FXR2	[K].AGYSTDESSSSSLHATR.[T]	1xPhospho [T5(100)]	3.10557e-06	0.827	-0.27	0.927951
Medium	Q6UB98	ANKRD12	[K].LESLVLTHLSRCDSDLCEMNAGMPK.[G]	4xPhospho [S3(100); T7(100); S10(100); S14(100)]	0.0374408	0.829	-0.27	0.928154
High	O75376	NCOR1	[R].EPAPLLSAQYETLSDSDD.[-]	1xPhospho [S/Y/T]	5.00123e-05	0.832	-0.27	0.933563
High	Q2TAZ0	ATG2A	[R].AQPSSPLEGQAEGVETTGSQEAPGGGHSPSPPDQQPIYFR.[E]	1xPhospho [S/T/Y]	3.10557e-06	0.827	-0.27	0.935798
High	Q96I25	RBM17	[R].RPDPDSDEDEDYERER.[R]	1xPhospho [S6(100)]	6.79866e-05	0.831	-0.27	0.937801
High	O75179	ANKRD17	[K].EHYPVSSPSSPSPPAQPGGVSR.[N]	1xPhospho [S/Y]	3.10557e-06	0.831	-0.27	0.942387
High	P23497	SP100	[R].EMPCPLPCDEESPEAELHNHGIQINSCSVR.[L]	1xPhospho [S12(100)]	3.10557e-06	0.828	-0.27	0.944565
High	Q9Y3T6	R3HCC1	[R].FGSTLQLDLEK.[G]	1xPhospho [S3(99.8)]	0.000979282	0.829	-0.27	0.948559
High	Q96CG3	TIFA	[R].SLLQENNWPPHRPIPEYGTYSLCSSQSSSPTEMDENES.[-]	2xPhospho [S/T/Y]	0.000118593	0.831	-0.27	0.948559
High	Q9UQ35	SRRM2	[R].LLPRYSHSGSSSPDTK.[V]	4xPhospho [S6(100); S8(100); S12(99.6); S/Y/T]	0.00091934	0.83	-0.27	0.950465
High	Q8WWM7	ATXN2L	[K].EKEVDGLLTSEPMGSPVSSK.[T]	1xPhospho [S15(100)]	3.10557e-06	0.829	-0.27	0.951178
High	O60673	REV3L	[K].LSVKPSIFHK.[D]	2xPhospho [S2(100); S6(100)]	0.00249799	0.827	-0.27	0.952819
High	Q9UQ35	SRRM2	[R].GRSECDSSPEPK.[A]	2xPhospho [S7(100); S8(100)]	0.00125409	0.831	-0.27	0.953266
High	Q8N4C8	MINK1	[R].SDSVLPASHGHLPQAGSLER.[N]	1xPhospho [S17(100)]	3.10557e-06	0.827	-0.27	0.954513
High	Q8IVL0	NAV3	[R].AHSENEGTALPSADSCTSPTKMDLSYSK.[T]	1xPhospho [S18(99.5)]	3.10557e-06	0.832	-0.27	0.954513
Medium	Q14978	NOLC1	[K].RASSPFR.[R]	1xPhospho [S]	0.0268707	0.827	-0.27	0.954963
High	Q15311	RALBP1	[R].TGEPSPPHDILHEPPDVVSDDEKDHGKK.[K]	2xPhospho [S5(100); S19(100)]	0.00320796	0.832	-0.27	0.956878
High	Q8IXK0	PHC2	[K].LPQQDHTTTTDSEMEEPYLQESK.[E]	3xPhospho [T8(99.2); T9(100); S12(100)]	3.10557e-06	0.829	-0.27	0.959609
Medium	Q8N2M8	CLASRP	[R].YSRSPAR.[R]	1xPhospho [S4(100)]	0.0212397	0.832	-0.27	0.959783
High	O60885	BRD4	[K].SKPPPTYESEEEDK.[C]	1xPhospho [S9(100)]	3.10557e-06	0.83	-0.27	0.964217
High	Q9UHI6	DDX20	[K].SYLEGSSDNQLKDSESTPVDDR.[I]	2xPhospho [S6(100); S7(100)]	3.10557e-06	0.831	-0.27	0.96429
Medium	Q9UQ35	SRRM2	[K].SKTPSRQSHSSSSPHPK.[V]	2xPhospho [S12(97.6); S13(100)]	0.0147554	0.832	-0.27	0.966855
High	O75533	SF3B1	[K].IWDPTPSHTPAGAATPGRGDTPGHATPGHGGATSSAR.[K]	1xPhospho [T15(99)]	3.10557e-06	0.831	-0.27	0.968642
Medium	Q9NQZ6	ZC4H2	[R].LIHADINVMENTIKQSENDLNK.[L]	2xPhospho [T12(100); S16(100)]	0.0130796	0.827	-0.27	0.969356
High	Q9C0C2	TNKS1BP1	[R].HNGSLSPGLEAR.[D]	1xPhospho [S6(100)]	3.10557e-06	0.829	-0.27	0.971273
High	Q9H4L7	SMARCAD1	[R].GIQYIDLSSDSEDVVSPNCSNTVQEK.[T]	1xPhospho [S9(98.7)]	3.10557e-06	0.827	-0.27	0.972859
High	Q9Y6M1	IGF2BP2	[K].ISYIPDEEVSSPSPPQR.[A]	1xPhospho [S13(100)]	3.10557e-06	0.829	-0.27	0.973274
Medium	A8MVM7	#N/A	[K].IAYKDTPR.[N]	1xPhospho [T6(99.7)]	0.0122447	0.828	-0.27	0.973338
Medium	Q14839	CHD4	[R].QLGDSSGEGPEFVEEEEEVALRSDSEGSDYTPGKK.[K]	3xPhospho [S23(99.6); S25(99.6); S28(99.8)]	0.0137793	0.831	-0.27	0.974184
High	Q92614	MYO18A	[R].YSHSYLSDSDTEAK.[L]	1xPhospho [S9(100)]	3.10557e-06	0.828	-0.27	0.974874
High	P46100	ATRX	[K].YYMSDDISRDSDGMDEQCR.[W]	1xPhospho [S11(100)]	3.10557e-06	0.827	-0.27	0.97588
High	Q15910	EZH2	[R].LPNNSSRPSTPTINVLESK.[D]	1xPhospho [T10(100)]	0.000381152	0.831	-0.27	0.980157
High	Q8TEW0	PARD3	[K].AGSPSRDVGPSLGLK.[K]	1xPhospho [S3(100)]	0.00106629	0.832	-0.27	0.980781
Medium	P55010	EIF5	[K].NPPENSDSGTGKK.[E]	1xPhospho [T10(100)]	0.0115592	0.831	-0.27	0.981045
Medium	Q6GPH6	ITPRIPL1	[R].MDLDTLAR.[S]	1xPhospho [T5(100)]	0.0291408	0.831	-0.27	0.981215
Medium	Q5SW79	CEP170	[K].QESQPPEK.[N]	1xPhospho [S3(100)]	0.0209033	0.827	-0.27	0.98222
High	O43598	DNPH1	[R].YFEADPPGQVAASPDPTT.[-]	1xPhospho [S13(100)]	0.000412205	0.83	-0.27	0.982979
High	P53814	SMTN	[K].MGSIFDREDQASPR.[A]	1xPhospho [S12(100)]	0.00590358	0.831	-0.27	0.983562
High	Q9C0C9	UBE2O	[K].TKSEAESASPEETPDGSASPVEMQDEGAEEPHEAGEQLPPFLLK.[E]	1xPhospho [S19(99.3)]	3.10557e-06	0.829	-0.27	0.983734
High	Q6P6C2	ALKBH5	[R].KSYESSEDCSEAAGSPAR.[K]	1xPhospho [S15(100)]	3.10557e-06	0.829	-0.27	0.985245
High	Q9H147	DNTTIP1	[R].QAEEECAHRGSPLPK.[K]	1xPhospho [S11(100)]	3.10557e-06	0.831	-0.27	0.985245
Medium	Q16629	SRSF7	[R].YFQSPSR.[S]	2xPhospho [S4(100); S6(100)]	0.0438672	0.832	-0.27	0.991059
High	Q9BWU0	SLC4A1AP	[K].KMLGEDSDEEEEMDTSER.[K]	1xPhospho [S7(100)]	3.10557e-06	0.829	-0.27	0.991165
High	Q9NQT8	KIF13B	[R].SISSPNVNR.[L]	1xPhospho [S3(100)]	0.00363994	0.828	-0.27	0.99299
Medium	Q9UQ35	SRRM2	[K].TKSRTPPR.[R]	2xPhospho [T5(99.8); T/S]	0.0184633	0.828	-0.27	0.994099
High	Q96TA1	NIBAN2	[K].AAPEASSPPASPLQHLLPGK.[A]	2xPhospho [S11(100); S]	3.10557e-06	0.829	-0.27	0.994124
High	Q9H7N4	SCAF1	[R].FDIYDPFHPTDEAYSPPPAPEQK.[Y]	1xPhospho [S15(100)]	3.10557e-06	0.829	-0.27	0.996773
Medium	Q8TEU7	RAPGEF6	[R].RSSLLNAK.[K]	1xPhospho [S3(99.7)]	0.012975	0.831	-0.27	0.99759
High	Q8TEK3	DOT1L	[K].LSPQDPRPLSPGALQLAGEK.[S]	1xPhospho [S10(100)]	5.00123e-05	0.827	-0.27	0.997744
High	P28066	PSMA5	[R].ITSPLMEPSSIEK.[I]	1xPhospho [S3(99.8)]	3.10557e-06	0.828	-0.27	0.998244
High	Q13428	TCOF1	[R].AALAPAKESPR.[K]	1xPhospho [S9(100)]	0.000675874	0.832	-0.27	0.998244
High	Q8IYB3	SRRM1	[R].RYSPPIQR.[R]	1xPhospho [S3(100)]	0.00174007	0.83	-0.27	0.999682
Medium	A0AV96	RBM47	[R].GIYSRYHEGK.[G]	1xPhospho [S4(100)]	0.0155718	0.827	-0.27	0.999994
Medium	Q8WUM0	NUP133	[R].RSSLSSR.[G]	1xPhospho [S3(99.7)]	0.0132647	0.827	-0.27	0.999994
High	P06748	NPM1	[K].CGSGPVHISGQHLVAVEEDAESEDEEEEDVKLLSISGK.[R]	1xPhospho [S22(100)]	3.10557e-06	0.83	-0.27	0.999994
High	Q14168	MPP2	[R].HELLIYEEVARMPPFR.[R]	1xPhospho [Y6(100)]	0.00979438	0.833	-0.26	0.932557
Medium	Q5VYK3	ECPAS	[R].TIAALLPCLLDK.[G]	1xPhospho [T1(100)]	0.0441217	0.836	-0.26	0.933414
Medium	Q96N53	LINC00167	[R].SPAFLLSANQK.[T]	1xPhospho [S1(100)]	0.035448	0.835	-0.26	0.935975
Medium	P62995	TRA2B	[K].SARHTPARSR.[S]	2xPhospho [T5(100); S9(100)]	0.0211363	0.834	-0.26	0.939334
High	Q96CV9	OPTN	[K].LNSSGSSEDSFVEIR.[M]	1xPhospho [S10(100)]	3.10557e-06	0.835	-0.26	0.943704
High	Q8WUF5	PPP1R13L	[R].SESAPTLHPYSPLSPK.[G]	2xPhospho [S11(100); S14(100)]	3.10557e-06	0.837	-0.26	0.944392
High	Q8TDM6	DLG5	[R].VGPCSSPPAAR.[D]	1xPhospho [S6(100)]	3.10557e-06	0.838	-0.26	0.94593
High	Q9P1Y6	PHRF1	[K].AEAPSSPDVAPAGKEDSPSASGR.[V]	1xPhospho [S]	3.10557e-06	0.835	-0.26	0.946333
High	O43316	PAX4	[R].LATPPVVAR.[I]	1xPhospho [T3(100)]	0.00350411	0.837	-0.26	0.950246
High	Q2M2Z5	KIZ	[K].RASPPVSPIPVSEYCESENKWSQEK.[H]	2xPhospho [S3(100); S7(100)]	0.000331722	0.837	-0.26	0.956891
High	Q9UJX2	CDC23	[R].NQGETPTTEVPAPFFLPASLSANNTPTR.[R]	1xPhospho [S21(100)]	3.10557e-06	0.834	-0.26	0.958026
High	Q9H4L7	SMARCAD1	[K].TFNKDTVIIVSEPSEDEESQGLPTMAR.[R]	3xPhospho [S11(100); S14(100); S19(100)]	3.10557e-06	0.832	-0.26	0.961194
High	P52565	ARHGDIA	[M].AEQEPTAEQLAQIAAENEEDEHSVNYKPPAQK.[S]	1xPhospho [S23(100)]	0.00017312	0.835	-0.26	0.961194
High	O75665	OFD1	[K].NITSSSPERHIFGEDR.[V]	1xPhospho [S4(98.9)]	0.00010722	0.836	-0.26	0.961194
High	Q5JSH3	WDR44	[K].SVRDEVFHTDQDDPSSSDDEGMPYTRPVK.[F]	3xPhospho [S15(100); S16(100); S17(100)]	3.10557e-06	0.833	-0.26	0.961832
Medium	Q8NDI1	EHBP1	[R].QRSIQEDTK.[K]	1xPhospho [S3(100)]	0.0266415	0.834	-0.26	0.961832
High	O60493	SNX3	[R].RYSDFEWLR.[S]	1xPhospho [S3(100)]	0.000948231	0.836	-0.26	0.964495
High	P12956	XRCC6	[K].RLGSLVDEFK.[E]	1xPhospho [S4(100)]	0.00946485	0.836	-0.26	0.965259
Medium	Q9P227	ARHGAP23	[R].TGDRLVK.[V]	1xPhospho [T1(100)]	0.041984	0.832	-0.26	0.965416
Medium	Q08170	SRSF4	[K].SKPNLPSESRSRSK.[S]	3xPhospho [S11(100); S13(100); S]	0.028347	0.835	-0.26	0.965963
High	Q15149	PLEC	[K].GYYSPYSVSGSGSTAGSR.[T]	3xPhospho [S9(100); S13(100); S17(100)]	0.000412205	0.837	-0.26	0.966616
High	Q4KMP7	TBC1D10B	[R].QQPPLGPSSSLLSLPGLK.[S]	2xPhospho [S13(100); S]	3.10557e-06	0.833	-0.26	0.966855
High	Q9GZR1	SENP6	[R].ESISPQPADSACSSPAPSTGK.[V]	1xPhospho [S4(100)]	3.10557e-06	0.835	-0.26	0.969622
High	O75694	NUP155	[K].AAPQSPSVPK.[K]	1xPhospho [S5(100)]	0.000269318	0.838	-0.26	0.972678
High	Q96MU7	YTHDC1	[R].AKSPTPDGSER.[I]	1xPhospho [S3(99.7)]	0.00091934	0.835	-0.26	0.972716
High	O15541	RNF113A	[K].QKAAYGDLSSEEEEENEPESLGVVYK.[S]	2xPhospho [S9(100); S10(100)]	3.10557e-06	0.835	-0.26	0.973072
High	Q96FK6	WDR89	[K].IASSVHQR.[V]	1xPhospho [S4(100)]	0.000331722	0.834	-0.26	0.974098
High	Q92733	PRCC	[K].QITQEEDDSDEEVAPENFFSLPEK.[A]	1xPhospho [S9(100)]	3.10557e-06	0.838	-0.26	0.974366
High	P43243	MATR3	[R].SYSPDGKESPSDKK.[S]	2xPhospho [S3(99.5); S9(100)]	0.00366544	0.836	-0.26	0.974671
High	Q9HCD6	TANC2	[R].QIASDSPHASPK.[H]	2xPhospho [S6(99.7); S10(100)]	0.000118593	0.836	-0.26	0.974683
High	Q13427	PPIG	[R].SETPPHWR.[Q]	1xPhospho [T3(100)]	0.00048963	0.838	-0.26	0.975761
High	Q00587	CDC42EP1	[R].RSDSLLSFR.[L]	1xPhospho [S4(100)]	0.0077822	0.835	-0.26	0.978771
High	O95208	EPN2	[R].GSSQPNLSTSHSEQEYGK.[A]	2xPhospho [S12(100); S/T/Y]	8.90703e-05	0.833	-0.26	0.979123
High	Q7RTP6	MICAL3	[R].RKTSQSEEEEAPR.[G]	1xPhospho [S4(99.7)]	0.000118593	0.832	-0.26	0.981379
High	O43166	SIPA1L1	[R].QDPVVHLSPNK.[Q]	1xPhospho [S8(100)]	3.10557e-06	0.833	-0.26	0.98222
High	Q9P206	KIAA1522	[K].GLAGPPASPGK.[A]	1xPhospho [S8(100)]	3.10557e-06	0.838	-0.26	0.982488
High	Q9P275	USP36	[R].RGSSSSSPEHSASSDSTK.[A]	1xPhospho [S3(100)]	5.00123e-05	0.834	-0.26	0.983936
High	Q96EP1	CHFR	[-].MERPEEGKQSPPPQPWGR.[L]	1xPhospho [S10(100)]	0.000520859	0.833	-0.26	0.984033
High	Q9UEE9	CFDP1	[K].SKLDWESFKEEEGIGEELAIHNR.[G]	1xPhospho [S7(100)]	3.10557e-06	0.835	-0.26	0.984033
High	O43166	SIPA1L1	[R].SKSETGDSSIFR.[K]	1xPhospho [S3(100)]	0.000118593	0.835	-0.26	0.984668
High	Q8WVV9	HNRNPLL	[R].LKTEEGEIDYSAEEGENR.[R]	1xPhospho [S11(100)]	3.10557e-06	0.835	-0.26	0.985059
High	Q8NCN4	RNF169	[R].SVSPESNDSISEELNHFKPIVCSPCTPPK.[R]	2xPhospho [S3(100); T26(100)]	0.00199236	0.837	-0.26	0.985245
High	Q96JM3	CHAMP1	[K].AVPPVSPELR.[K]	1xPhospho [S6(100)]	6.79866e-05	0.837	-0.26	0.985245
High	Q14247	CTTN	[R].AKTQTPPVSPAPQPTEER.[L]	2xPhospho [T5(100); S9(100)]	3.10557e-06	0.834	-0.26	0.986934
High	Q9Y4E1	WASHC2C	[K].AGNSDSEEDDANGRVELILEPK.[D]	2xPhospho [S4(100); S6(100)]	0.000118593	0.835	-0.26	0.986934
Medium	Q7Z5P9	MUC19	[R].TEIKSGATTGAPGIK.[T]	3xPhospho [T/S]	0.0176812	0.836	-0.26	0.986934
High	Q9BY89	KIAA1671	[R].VHSEAISPAPEEK.[A]	1xPhospho [S7(100)]	3.10557e-06	0.833	-0.26	0.987538
Medium	O60566	BUB1B	[K].EEEEEVFESSVPQRSTLAELK.[S]	4xPhospho [S9(100); S10(100); S15(100); T16(100)]	0.0411194	0.836	-0.26	0.987538
High	Q9UPT8	ZC3H4	[K].TGSGSPFAGNSPAR.[E]	1xPhospho [S5(100)]	3.10557e-06	0.836	-0.26	0.987667
High	Q9NV58	RNF19A	[K].FRHNSGSSSVDDGSATR.[S]	1xPhospho [S5(100)]	0.000190968	0.833	-0.26	0.989448
High	Q9Y2X3	NOP58	[K].HIKEEPLSEEEPCTSTAIASPEKK.[K]	1xPhospho [S8(100)]	3.10557e-06	0.837	-0.26	0.990436
High	Q66GS9	CEP135	[R].DRSPSRLDTFLK.[G]	1xPhospho [S3(100)]	0.000269318	0.837	-0.26	0.99299
High	Q32MZ4	LRRFIP1	[K].IDGATQSSPAEPKSEDADR.[C]	1xPhospho [S8(100)]	3.10557e-06	0.838	-0.26	0.993425
High	O15042	U2SURP	[R].FEPPQSDSDGQRR.[S]	1xPhospho [S8(100)]	0.000269318	0.835	-0.26	0.994692
High	O75376	NCOR1	[K].AQLSPGIYDDTSAR.[R]	1xPhospho [S4(100)]	3.10557e-06	0.836	-0.26	0.994938
High	Q96EV8	DTNBP1	[R].AKPPSSSSTCTDSATR.[D]	1xPhospho [S5(100)]	6.79866e-05	0.835	-0.26	0.995787
High	O75909	CCNK	[K].KPSPQPSSPR.[Q]	2xPhospho [S3(100); S8(99.4)]	0.00846182	0.833	-0.26	0.997388
High	O15355	PPM1G	[R].ETPSQENGPTAK.[A]	1xPhospho [S4(99.8)]	0.000269318	0.836	-0.26	0.997549
High	P41227	NAA10	[K].GNSPPSSGEACREEK.[G]	1xPhospho [S3(100)]	0.000118593	0.835	-0.26	0.998244
High	O75815	BCAR3	[R].SCDDFSHMGTLPHSKSPR.[Q]	1xPhospho [S16(99.4)]	3.10557e-06	0.836	-0.26	0.998244
High	P19338	NCL	[K].EVEEDSEDEEMSEDEEDDSSGEEVVIPQKK.[G]	4xPhospho [S6(100); S12(100); S19(100); S20(100)]	3.10557e-06	0.837	-0.26	0.998244
High	P52948	NUP98	[K].YGLQDSDEEEEEHPSK.[T]	1xPhospho [S6(100)]	3.10557e-06	0.838	-0.26	0.998244
High	Q15424	SAFB	[K].ESSTSEGADQKMSSPEDDSDTKR.[L]	1xPhospho [S13(99.5)]	3.10557e-06	0.838	-0.26	0.998244
Medium	Q92896	GLG1	[K].VAPADGFSDLAMQVMTSPSK.[N]	2xPhospho [S/T]	0.0125918	0.838	-0.26	0.998307
High	Q9UQ35	SRRM2	[K].THTTALAGRSPSPASGR.[R]	2xPhospho [S10(100); S12(100)]	3.10557e-06	0.836	-0.26	0.999682
Medium	O15075	DCLK1	[R].AVSSLATAK.[G]	1xPhospho [T7(100)]	0.0494311	0.833	-0.26	0.999994
High	P08670	VIM	[R].MFGGPGTASRPSSSR.[S]	1xPhospho [S13(100)]	0.000209428	0.835	-0.26	0.999994
High	O14497	ARID1A	[R].GPSPSPVGSPASVAQSR.[S]	1xPhospho [S3(100)]	3.10557e-06	0.836	-0.26	0.999994
High	Q13501	SQSTM1	[R].KIALESEGRPEEQMESDNCSGGDDDWTHLSSK.[E]	2xPhospho [S20(100); S30(99)]	3.10557e-06	0.836	-0.26	0.999994
High	Q96DF8	ESS2	[K].GLSPAMSPALQR.[L]	2xPhospho [S3(100); S7(100)]	0.000257829	0.836	-0.26	0.999994
High	Q9Y6R4	MAP3K4	[R].LESEDDSLGWGAPDWSTEAGFSR.[H]	1xPhospho [S3(100)]	3.10557e-06	0.841	-0.25	0.932557
High	Q96A73	KIAA1191	[R].QPASAQSTPSTTPHSSPK.[Q]	2xPhospho [T12(98.9); S16(99.4)]	3.10557e-06	0.843	-0.25	0.940777
High	Q15633	TARBP2	[R].SPPMELQPPVSPQQSECNPVGALQELVVQK.[G]	1xPhospho [S]	3.10557e-06	0.843	-0.25	0.949611
High	P41214	EIF2D	[R].ITSFVIPEPSPTSQTIQEGSR.[E]	1xPhospho [S10(100)]	3.10557e-06	0.843	-0.25	0.954513
High	P55081	MFAP1	[R].SLAALDALNTDDENDEEEYEAWK.[V]	1xPhospho [T10(100)]	3.10557e-06	0.839	-0.25	0.956891
High	Q92794	KAT6A	[R].WTPVIVSNSVVSEEEEEEAEEGENEEPQCQER.[E]	1xPhospho [S9(100)]	3.10557e-06	0.84	-0.25	0.962743
High	P17535	JUND	[R].LAALKDEPQTVPDVPSFGESPPLSPIDMDTQER.[I]	2xPhospho [S24(100); S/T]	3.10557e-06	0.838	-0.25	0.964248
High	P51858	HDGF	[K].KGNAEGSSDEEGKLVIDEPAK.[E]	2xPhospho [S7(100); S8(100)]	3.10557e-06	0.842	-0.25	0.96464
Medium	Q9P232	CNTN3	[R].ISLLNDGGLK.[I]	1xPhospho [S2(100)]	0.0121803	0.843	-0.25	0.966583
High	Q92625	ANKS1A	[R].SLSKSDSDLLTCSPTEDATMGSR.[S]	1xPhospho [S5(99.3)]	3.10557e-06	0.841	-0.25	0.971145
High	O95365	ZBTB7A	[R].AGAAAGDSDEESRADDKGVMDYYLK.[Y]	2xPhospho [S8(100); S12(98.6)]	3.10557e-06	0.842	-0.25	0.97204
High	O75533	SF3B1	[R].RWDQTADQTPGATPK.[K]	2xPhospho [T9(100); T13(100)]	6.79866e-05	0.839	-0.25	0.97262
High	Q8NHQ8	RASSF8	[R].EAPFQSGSLK.[R]	1xPhospho [S8(100)]	0.000241181	0.842	-0.25	0.972627
High	Q9HBL0	TNS1	[R].SGSLGQPSPSAQR.[N]	1xPhospho [S]	0.000137413	0.842	-0.25	0.972979
High	Q14558	PRPSAP1	[R].LGLAVIHGEAQCTELDMDDGRHSPPMVK.[N]	1xPhospho [S23(100)]	3.10557e-06	0.844	-0.25	0.973274
High	Q12888	TP53BP1	[K].MVIQGPSSPQGEAMVTDVLEDQKEGR.[S]	1xPhospho [S8(99.5)]	3.10557e-06	0.84	-0.25	0.973794
High	Q14687	GSE1	[R].ERSPSPPTIQSK.[R]	2xPhospho [S3(100); S5(100)]	0.000209428	0.84	-0.25	0.974098
Medium	Q8N4N3	KLHL36	[K].TVQVYDR.[E]	1xPhospho [T1(100)]	0.0212916	0.839	-0.25	0.978253
High	Q9HCD5	NCOA5	[R].DPYGFGDSRDSR.[R]	1xPhospho [S11(100)]	0.00162691	0.841	-0.25	0.978453
High	P04049	RAF1	[R].SASEPSLHR.[AT]	1xPhospho [S3(99.7)]	0.00136563	0.841	-0.25	0.978834
High	P15408	FOSL2	[R].SSSSGDQSSDSLNSPTLLAL.[-]	1xPhospho [S2(98.5)]	0.00182451	0.841	-0.25	0.979791
High	Q96CW6	SLC7A6OS	[K].YPLDVQKEFGYDSPHDLDSD.[-]	1xPhospho [S19(100)]	3.10557e-06	0.84	-0.25	0.981626
High	Q6UWZ7	ABRAXAS1	[K].ASKMSSPETDEEIEK.[M]	3xPhospho [S5(100); S6(100); T9(100)]	6.79866e-05	0.841	-0.25	0.982488
High	Q15154	PCM1	[K].NNCPFSADENYRPLAK.[T]	1xPhospho [S6(100)]	0.000269318	0.844	-0.25	0.984125
Medium	Q8N1T3	MYO1H	[K].ILEYFAVTCPMTQSLQIAR.[D]	2xPhospho [Y4(93.6); T8(93.6)]	0.0412516	0.839	-0.25	0.984358
High	Q8N1G0	ZNF687	[K].ATDIPASASPPPVAGVPFFK.[Q]	2xPhospho [S7(100); S9(100)]	0.000675874	0.842	-0.25	0.984622
High	O95999	BCL10	[K].CSSCEPFPDGATNNLSRSNSDESNFSEK.[L]	2xPhospho [T/S]	3.10557e-06	0.842	-0.25	0.984752
Medium	Q9BXP5	SRRT	[R].FSPPRHELSPPQKR.[M]	2xPhospho [S2(100); S9(100)]	0.0489956	0.843	-0.25	0.985114
High	Q86U06	RBM23	[R].YGHSKSPHFR.[E]	2xPhospho [S4(100); S6(100)]	0.0059949	0.842	-0.25	0.985395
High	P46100	ATRX	[K].DFDSSEDEKHSK.[K]	2xPhospho [S4(100); S5(100)]	0.00264636	0.842	-0.25	0.985542
High	Q6PD62	CTR9	[R].HPKGEEGSDDDETENGPKPK.[K]	1xPhospho [S8(100)]	0.00010722	0.841	-0.25	0.986064
High	Q13619	CUL4A	[R].KGSFSALVGR.[T]	1xPhospho [S3(100)]	0.00154327	0.84	-0.25	0.986934
High	Q9P270	SLAIN2	[R].AGASIPSSGAASPR.[G]	1xPhospho [S12(100)]	3.10557e-06	0.844	-0.25	0.987069
High	Q92922	SMARCC1	[R].KHSPSPPPPTPTESR.[K]	1xPhospho [S3(100)]	3.10557e-06	0.84	-0.25	0.988422
High	Q9NY61	AATF	[R].YLVDGTKPNAGSEEISSEDDELVEEK.[K]	2xPhospho [S16(100); S17(100)]	3.10557e-06	0.843	-0.25	0.989574
High	Q96N67	DOCK7	[R].MSSHTETSSFLQTLTGR.[L]	1xPhospho [S2(99.6)]	3.10557e-06	0.839	-0.25	0.98958
High	Q14814	MEF2D	[K].GFNGCDSPEPDGEDSLEQSPLLEDK.[Y]	1xPhospho [S7(100)]	3.10557e-06	0.843	-0.25	0.990108
High	Q96T37	RBM15	[R].LLLERPSPIRDR.[R]	1xPhospho [S7(100)]	0.00140583	0.839	-0.25	0.990436
High	P05387	RPLP2	[K].DEKKEESEESDDDMGFGLFD.[-]	1xPhospho [S10(100)]	0.00642428	0.843	-0.25	0.990436
High	O43159	RRP8	[R].ALEAASLSQHPPSLCISDSEEEEEER.[K]	2xPhospho [S17(100); S19(100)]	3.10557e-06	0.844	-0.25	0.990789
High	Q52LW3	ARHGAP29	[R].ETKSFENVSVESVDSSSEK.[G]	3xPhospho [S4(100); S9(100); S12(100)]	0.000118593	0.843	-0.25	0.991123
High	Q9H2P0	ADNP	[K].LNLGKEDDSSSDSFENLEEESNESGSPFDPVFEVEPK.[I]	2xPhospho [S9(99.2); S]	3.10557e-06	0.84	-0.25	0.991739
High	Q92615	LARP4B	[R].VEPGSLESSPGLGR.[G]	1xPhospho [S9(100)]	3.10557e-06	0.84	-0.25	0.99299
High	P40123	CAP2	[K].SHTPSPTSPK.[S]	2xPhospho [S5(100); S8(100)]	0.00146145	0.838	-0.25	0.993503
Medium	Q99755	PIP5K1A	[R].SGSSFSRR.[A]	1xPhospho [S4(99.1)]	0.0126828	0.84	-0.25	0.993503
High	P17096	HMGA1	[M].SESSSKSSQPLASK.[Q]	2xPhospho [S1(99.7); S4(99.4)]	0.00381432	0.841	-0.25	0.993503
High	Q5JTD0	TJAP1	[R].GSPEEELPLPAFEK.[L]	1xPhospho [S2(100)]	3.10557e-06	0.841	-0.25	0.993503
High	Q5T3I0	GPATCH4	[K].DLESCSDDDNQGSKSPK.[I]	2xPhospho [S4(100); S6(100)]	6.79866e-05	0.843	-0.25	0.994438
High	Q9UQ35	SRRM2	[R].MSCFSRPSMSPTPLDR.[C]	1xPhospho [S10(100)]	5.00123e-05	0.838	-0.25	0.994692
High	Q96JH7	VCPIP1	[R].DGPSSAPATPTK.[A]	1xPhospho [S5(99.7)]	3.10557e-06	0.841	-0.25	0.994956
High	O75376	NCOR1	[R].GSPMMNR.[T]	1xPhospho [S2(100)]	0.00979438	0.843	-0.25	0.994956
Medium	Q96T37	RBM15	[R].DGWSLDRDR.[G]	1xPhospho [S4(100)]	0.0433085	0.838	-0.25	0.995787
High	O14545	TRAFD1	[R].ALPSLNTGSSSPR.[G]	1xPhospho [S11(99.6)]	3.10557e-06	0.839	-0.25	0.996051
High	Q01130	SRSF2	[R].YGRPPDSHHSR.[R]	1xPhospho [S10(100)]	0.00156951	0.843	-0.25	0.996659
High	Q13523	PRPF4B	[K].VQSGMGLILQGYESGSEEEGEIHEK.[A]	2xPhospho [S14(100); S16(100)]	3.10557e-06	0.839	-0.25	0.998244
High	Q12872	SFSWAP	[R].VSRSPGASR.[K]	1xPhospho [S4(99.6)]	0.000841661	0.84	-0.25	0.998244
High	Q8TD16	BICD2	[R].SPILLPK.[G]	1xPhospho [S1(100)]	0.0081699	0.84	-0.25	0.998244
High	Q9UQ35	SRRM2	[R].GEGDAPFSEPGTTSTQRPSSPETATK.[Q]	1xPhospho [S/T]	3.10557e-06	0.841	-0.25	0.998244
High	P19338	NCL	[K].EVEEDSEDEEMSEDEEDDSSGEEVVIPQKK.[G]	4xPhospho [S6(100); S12(100); S19(100); S20(100)]	5.00123e-05	0.842	-0.25	0.998244
High	Q15365	PCBP1	[R].VMTIPYQPMPASSPVICAGGQDR.[C]	1xPhospho [S13(99.5)]	3.10557e-06	0.844	-0.25	0.998244
High	Q9UQ35	SRRM2	[K].SSTPPRQSPSRSSSPQPK.[V]	3xPhospho [S2(95.1); T3(95.1); S]	0.00541431	0.844	-0.25	0.998244
High	Q6ZW31	SYDE1	[R].AGYLSDGDSPERPAGPPSPTSFRPYEVGPAAR.[A]	3xPhospho [S5(100); S9(100); S18(100)]	0.000118593	0.839	-0.25	0.998307
Medium	Q5T200	ZC3H13	[R].TLTPPLRR.[S]	1xPhospho [T3(100)]	0.0100334	0.84	-0.25	0.999682
High	P35269	GTF2F1	[R].LDTGPQSLSGK.[S]	1xPhospho [S9(100)]	0.00010722	0.838	-0.25	0.999994
High	Q13009	TIAM1	[R].ANSLGDLYAQK.[N]	1xPhospho [S3(100)]	3.10557e-06	0.838	-0.25	0.999994
Medium	Q15418	RPS6KA1	[R].KLPSTTL.[-]	1xPhospho [S/T]	0.0297736	0.839	-0.25	0.999994
High	Q92597	NDRG1	[R].TASGSSVTSLDGTR.[S]	1xPhospho [S3(100)]	3.10557e-06	0.84	-0.25	0.999994
High	P08670	VIM	[R].SVSSSSYRR.[M]	1xPhospho [S/Y]	0.00174007	0.841	-0.25	0.999994
High	O60885	BRD4	[R].EAPSPLMIHSPQMSQFQSLTHQSPPQQNVQPK.[K]	1xPhospho [S18(99.2)]	3.10557e-06	0.842	-0.25	0.999994
High	P06748	NPM1	[K].GGSLPKVEAK.[F]	1xPhospho [S3(100)]	0.000620328	0.844	-0.25	0.999994
High	Q8IYB3	SRRM1	[R].APQTSSSPPPVRR.[G]	1xPhospho [S7(100)]	3.10557e-06	0.844	-0.25	0.999994
High	Q8IYB3	SRRM1	[RK].SPSLSSK.[HQ]	1xPhospho [S1(100)]	0.00930879	0.844	-0.25	0.999994
High	Q13425	SNTB2	[K].KPSLVSDLPWEGAAPQSPSFSGSEDSGSPK.[H]	2xPhospho [S17(100); S28(100)]	3.10557e-06	0.847	-0.24	0.93971
High	Q9NTZ6	RBM12	[R].SRSPHEAGFCVYLK.[G]	2xPhospho [S1(100); S3(100)]	0.00063469	0.847	-0.24	0.950246
High	Q9UKJ3	GPATCH8	[R].SLPAEEGSSGKKDEGGGGSSSQDHGGR.[K]	1xPhospho [S]	0.000504696	0.844	-0.24	0.952819
High	Q92922	SMARCC1	[R].KHSPSPPPPTPTESRK.[K]	2xPhospho [S3(100); S5(100)]	0.000118593	0.848	-0.24	0.955341
High	Q9H4L4	SENP3	[K].NHLSPQQGGATPQVPSPCCR.[F]	1xPhospho [S4(100)]	3.10557e-06	0.845	-0.24	0.956891
High	Q9NPI6	DCP1A	[K].HAPTYTIPLSPVLSPTLPAEAPTAQVPPSLPR.[N]	2xPhospho [T6(98.5); S/T/Y]	3.10557e-06	0.847	-0.24	0.956891
Medium	P49321	NASP	[K].RKPEEESPR.[K]	1xPhospho [S7(100)]	0.0282981	0.846	-0.24	0.958771
High	Q16659	MAPK6	[R].YHDCQFSEHDWPVHNNFDIDEVQLDPR.[A]	1xPhospho [S7(100)]	3.10557e-06	0.849	-0.24	0.961194
High	Q8NDI1	EHBP1	[K].DMSPPFICEETDEQKLQTLDIGSNLEK.[E]	1xPhospho [S3(100)]	3.10557e-06	0.847	-0.24	0.961786
High	Q96GM8	TOE1	[M].AADSDDGAVSAPAASDGGVSK.[S]	1xPhospho [S4(100)]	3.10557e-06	0.849	-0.24	0.961832
High	P41236	PPP1R2	[K].IDEPSTPYHSMMGDDEDACSDTEATEAMAPDILAR.[K]	1xPhospho [S/T/Y]	3.10557e-06	0.849	-0.24	0.963443
High	Q9Y2D5	AKAP2	[R].TLSMIEEEIR.[A]	1xPhospho [S3(100)]	0.000118593	0.849	-0.24	0.963629
High	Q86X95	CIR1	[R].NLTANDPSQEYVASEGEEDPEVEFLK.[S]	1xPhospho [S14(100)]	3.10557e-06	0.847	-0.24	0.967238
Medium	Q9BYG8	GSDMC	[K].EIGSKDLTPVK.[Y]	1xPhospho [T8(100)]	0.0237422	0.845	-0.24	0.972672
High	Q9NQC1	JADE2	[R].RKYSISSDNSDTTDSHATSTSASR.[C]	3xPhospho [S4(100); S10(99.5); S/Y/T]	3.10557e-06	0.849	-0.24	0.972828
High	O43159	RRP8	[K].QSPGSTSPKPPHTLSR.[K]	1xPhospho [S7(99.5)]	3.10557e-06	0.846	-0.24	0.974098
High	Q15424	SAFB	[K].ESSTSEGADQKMSSPEDDSDTKR.[L]	2xPhospho [S13(100); S14(100)]	3.10557e-06	0.845	-0.24	0.97588
High	Q53ET0	CRTC2	[R].HIDSSPYSPAYLSPPPESSWR.[R]	2xPhospho [S5(99.3); S13(100)]	3.10557e-06	0.846	-0.24	0.97588
High	Q8NEY8	PPHLN1	[K].ERPVQSLKTSRDTSPSSGSAVSSSK.[V]	2xPhospho [S10(97.2); S/T]	0.00017312	0.847	-0.24	0.976544
High	Q2NKX8	ERCC6L	[K].LEEEPSASSPQYACDFNLFLEDSADNR.[Q]	1xPhospho [S9(99)]	3.10557e-06	0.847	-0.24	0.976658
High	Q15648	MED1	[K].SYQNSPSSDDGIRPLPEYSTEK.[H]	3xPhospho [S5(100); S7(100); S8(100)]	6.79866e-05	0.847	-0.24	0.977113
High	Q9UPQ0	LIMCH1	[R].GSSDGRGSDSESDLPHR.[K]	1xPhospho [S8(100)]	0.000269318	0.847	-0.24	0.977638
High	Q9NQT4	EXOSC5	[K].IRAENGTGSSPR.[G]	1xPhospho [S10(100)]	0.00162691	0.845	-0.24	0.978577
Medium	Q5TKA1	LIN9	[K].VADVSQFK.[D]	1xPhospho [S5(100)]	0.0291642	0.846	-0.24	0.981784
High	O43290	SART1	[R].RVSEVEEEKEPVPQPLPSDDTR.[V]	1xPhospho [S3(100)]	3.10557e-06	0.844	-0.24	0.98222
High	Q8N1F7	NUP93	[R].TSQETADVK.[A]	1xPhospho [T1(99.8)]	0.00455216	0.845	-0.24	0.98237
Medium	Q9H1E3	NUCKS1	[R].SGKNSQEDSEDSEDKDVK.[T]	4xPhospho [S1(100); S5(100); S9(100); S12(100)]	0.0202154	0.844	-0.24	0.983369
Medium	Q01201	RELB	[R].SGPASGPSVPTGR.[A]	1xPhospho [S/T]	0.0282981	0.845	-0.24	0.983369
High	Q6ZV73	FGD6	[R].GVSSSFDMPK.[R]	1xPhospho [S]	0.00132116	0.848	-0.24	0.983775
High	O95782	AP2A1	[R].DPSSNDINGGMEPTPSTVSTPSPSADLLGLR.[A]	1xPhospho [S22(100)]	3.10557e-06	0.849	-0.24	0.984622
High	A1L390	PLEKHG3	[R].TTSPGGRPSARSPLSPTETFSWPDVR.[E]	3xPhospho [S12(100); S/T]	0.000257829	0.849	-0.24	0.984668
Medium	O15265	ATXN7	[R].GNTRPMHPIQQSRVPHGRIMTPSVK.[V]	2xPhospho [T/S]	0.0483622	0.844	-0.24	0.985059
High	Q6R327	RICTOR	[R].ILAPYTDFHYRHSPDTAEGQLKEDR.[E]	1xPhospho [Y/S/T]	5.00123e-05	0.849	-0.24	0.985205
Medium	Q9Y4G6	TLN2	[K].ALSDLISATK.[G]	1xPhospho [T9(100)]	0.0366005	0.847	-0.24	0.985395
Medium	A6NKC9	SH2D7	[R].LGLGTEGSGR.[H]	1xPhospho [T5(100)]	0.0163377	0.846	-0.24	0.985542
High	Q9UKV3	ACIN1	[R].KISVVSATK.[G]	1xPhospho [S3(100)]	0.00156951	0.845	-0.24	0.985703
High	P62269	RPS18	[M].SLVIPEK.[F]	1xPhospho [S1(100)]	0.00443399	0.848	-0.24	0.986934
High	O15211	RGL2	[R].SSTATPGVTSGPSASGTPPSEGGGGSFPR.[I]	1xPhospho [S26(100)]	3.10557e-06	0.845	-0.24	0.98782
Medium	Q8WZ75	ROBO4	[R].LGTAVSR.[G]	1xPhospho [T3(99.6)]	0.0367983	0.846	-0.24	0.987911
High	Q13427	PPIG	[K].SKKSASSESEAENLEAQPQSTVRPEEIPPIPENR.[F]	4xPhospho [S4(100); S6(100); S7(100); S9(100)]	3.10557e-06	0.846	-0.24	0.988702
High	Q9H3M7	TXNIP	[R].LESPTTPLLDDMDGSQDSPIFMYAPEFK.[F]	2xPhospho [S15(100); S18(100)];	3.10557e-06	0.844	-0.24	0.990108
High	O95819	MAP4K4	[K].HKSSSSFTPFIDPR.[L]	2xPhospho [S3(99.4); S6(100)]	0.00846182	0.844	-0.24	0.990436
High	Q13247	SRSF6	[K].ARSVSPPPKR.[A]	2xPhospho [S3(100); S5(100)]	0.00650397	0.845	-0.24	0.990436
Medium	Q969Y0	NXPE3	[R].LLDRSPK.[T]	1xPhospho [S5(100)]	0.0381414	0.846	-0.24	0.990436
High	Q4G0J3	LARP7	[R].KRSSSEDAESLAPR.[S]	1xPhospho [S3(99.6)]	0.000473556	0.85	-0.24	0.990436
High	O60841	EIF5B	[K].KQSFDDNDSEELEDKDSK.[S]	2xPhospho [S3(100); S9(100)]	0.00010722	0.845	-0.24	0.992428
High	Q9UHR5	SAP30BP	[K].NVLSSLAVYAEDSEPESDGEAGIEAVGSAAEEK.[G]	2xPhospho [S13(100); S17(100)]	3.10557e-06	0.848	-0.24	0.99254
High	P78346	RPP30	[K].KPRPSEGDEDCLPASK.[K]	1xPhospho [S5(100)]	6.79866e-05	0.845	-0.24	0.993147
Medium	Q14140	SERTAD2	[K].TLAPYSSQPVTPSQPFK.[M]	1xPhospho [T/Y/S]	0.0363578	0.849	-0.24	0.993147
High	O43166	SIPA1L1	[K].VAPLWHSSSEVISMADR.[T]	1xPhospho [S8(100)]	3.10557e-06	0.845	-0.24	0.993425
High	Q01196	RUNX1	[R].QIQPSPPWSYDQSYQYLGSIASPSVHPATPISPGR.[A]	1xPhospho [S32(100)]	0.000381152	0.846	-0.24	0.993425
High	Q9UKN8	GTF3C4	[R].VGPADDGPAPSGEEEGEGGGEAGGKEPAADAAPGPSAAFR.[L]	1xPhospho [S11(100)]	3.10557e-06	0.846	-0.24	0.993503
High	O00425	IGF2BP3	[R].QGSPGSVSK.[Q]	1xPhospho [S3(100)]	0.0015152	0.847	-0.24	0.994692
Medium	Q8N807	PDILT	[K].LINDSTNK.[Q]	1xPhospho [S/T]	0.0309478	0.849	-0.24	0.994692
Medium	Q9UHB6	LIMA1	[R].QWTSLSLR.[V]	1xPhospho [S6(100)]	0.016082	0.845	-0.24	0.9949
High	Q6IN85	PPP4R3A	[K].TNLTSQSSTTNLPGSPGSPGSPGSPGSPGSVPK.[N]	2xPhospho [S27(100); S/T];	3.10557e-06	0.85	-0.24	0.997793
High	Q5VTL8	PRPF38B	[R].SRSGSQGRTDSVEK.[S]	2xPhospho [S3(100); S5(100)]	0.00155643	0.844	-0.24	0.998244
High	Q9UPT8	ZC3H4	[R].AAKPGPAEAPSPTASPSGDASPPATAPYDPR.[V]	2xPhospho [S11(100); S21(100)]	3.10557e-06	0.845	-0.24	0.998244
High	Q9UQ35	SRRM2	[R].LLPRYSHSGSSSPDTK.[V]	5xPhospho [S6(100); S8(100); S10(100); S11(100); S12(100)]	0.00681672	0.846	-0.24	0.998244
High	P41212	ETV6	[R].SRSPITTNHRPSPDPEQRPLR.[S]	1xPhospho [S3(100)]	0.00197901	0.847	-0.24	0.998244
High	Q12906	ILF3	[K].RPMEEDGEEKSPSK.[K]	1xPhospho [S11(100)]	6.79866e-05	0.847	-0.24	0.998244
High	Q9HCD6	TANC2	[R].SQSASYYPVCHSK.[L]	1xPhospho [S3(100)]	3.10557e-06	0.848	-0.24	0.998244
High	Q9ULJ8	PPP1R9A	[R].SVHESGQNNRYSPK.[K]	1xPhospho [S12(100)]	6.79866e-05	0.849	-0.24	0.998244
High	Q9NR48	ASH1L	[R].AVQTLAGSQPTSDKPSQRPSESTNCSPTR.[K]	2xPhospho [S26(97.9); S/T]	3.10557e-06	0.85	-0.24	0.998244
High	Q13435	SF3B2	[R].GVSSESSGDREK.[D]	1xPhospho [S6(99.7)]	0.000412205	0.849	-0.24	0.998307
Medium	P04179	SOD2	[M].LSRAVCGTSR.[Q]	1xPhospho [T8(100)]	0.0151219	0.85	-0.24	0.998307
High	P13861	PRKAR2A	[R].VADAKGDSESEEDEDLEVPVPSR.[F]	2xPhospho [S8(100); S10(100)]	3.10557e-06	0.844	-0.24	0.999994
High	P98175	RBM10	[K].LASDDRPSPPR.[G]	1xPhospho [S8(100)]	6.79866e-05	0.844	-0.24	0.999994
High	Q9BWU0	SLC4A1AP	[K].KMLGEDSDEEEEMDTSER.[K]	1xPhospho [S7(100)]	3.10557e-06	0.844	-0.24	0.999994
High	Q9H1E3	NUCKS1	[R].SGKNSQEDSEDSEDKDVK.[T]	2xPhospho [S5(100); S9(100)]	0.000257829	0.844	-0.24	0.999994
Medium	Q8IWZ6	BBS7	[K].LALIQITTSKPVRK.[W]	3xPhospho [T7(100); T8(100); S9(100)]	0.0361424	0.846	-0.24	0.999994
Medium	Q9Y6W3	CAPN7	[R].EFITMVVYK.[T]	1xPhospho [T4(100)]	0.0224737	0.846	-0.24	0.999994
High	O43719	HTATSF1	[K].VFDDESDEKEDEEYADEK.[G]	1xPhospho [S6(100)]	3.10557e-06	0.847	-0.24	0.999994
High	Q05D32	CTDSPL2	[R].RKSQVNGEAGSYEMTNQHVK.[Q]	1xPhospho [S3(100)]	3.10557e-06	0.847	-0.24	0.999994
High	Q96F86	EDC3	[R].HNSWSSSSR.[H]	1xPhospho [S3(100)]	0.000118593	0.848	-0.24	0.999994
Medium	Q96PK6	RBM14	[R].TRLSPPR.[A]	1xPhospho [S4(100)]	0.0199063	0.848	-0.24	0.999994
High	P19338	NCL	[K].MAPPPKEVEEDSEDEEMSEDEEDDSSGEEVVIPQKK.[G]	4xPhospho [S12(100); S18(100); S25(100); S26(100)]	5.00123e-05	0.849	-0.24	0.999994
High	P54259	ATN1	[R].APSPGAYK.[T]	1xPhospho [S3(100)]	0.00961028	0.849	-0.24	0.999994
High	Q96S55	WRNIP1	[K].RPAAAAAAGSASPR.[S]	1xPhospho [S12(100)]	3.10557e-06	0.849	-0.24	0.999994
High	Q9Y2W1	THRAP3	[R].IDISPSTFR.[K]	1xPhospho [S4(100)]	0.000691077	0.849	-0.24	0.999994
High	Q8IYB3	SRRM1	[R].RQSPSPSTRPIR.[R]	1xPhospho [S3(100)]	0.000118593	0.85	-0.24	0.999994
Medium	Q3MJ13	WDR72	[R].TIVTGSQEGQLCLWNLSHELK.[I]	4xPhospho [T1(100); T4(100); S6(100); S17(100)]	0.0172781	0.85	-0.23	0.948135
High	Q96QB1	DLC1	[R].TNSVISVCSSSNLAGNDDSFGSLPSPK.[E]	1xPhospho [S25(100)]	3.10557e-06	0.85	-0.23	0.949288
High	Q9Y2F5	ICE1	[K].SELCSSPLGK.[R]	1xPhospho [S6(100)]	0.000118593	0.853	-0.23	0.955167
High	Q00839	HNRNPU	[K].SPQPPVEEEDEHFDDTVVCLDTYNCDLHFK.[I]	1xPhospho [S1(100)]	3.10557e-06	0.853	-0.23	0.959574
Medium	Q8N1I0	DOCK4	[R].TSLYLVQSLPGISR.[W]	2xPhospho [S8(98.9); T/S/Y]	0.0309965	0.852	-0.23	0.960173
High	Q9NRR4	DROSHA	[K].NTDSWAPPLEIVNHRSPSREK.[K]	2xPhospho [S16(100); S18(100)]	0.00010722	0.852	-0.23	0.961194
High	O60343	TBC1D4	[R].KRTSSTCSNESLSVGGTSVTPR.[R]	3xPhospho [S8(99.5); S/T]	3.10557e-06	0.85	-0.23	0.961992
High	Q8IY47	KBTBD2	[K].SVVVQGLYK.[S]	1xPhospho [Y8(100)]	0.00823661	0.853	-0.23	0.966261
High	O95425	SVIL	[K].YGSFEEAEASYPILNR.[A]	1xPhospho [S3(100)]	3.10557e-06	0.856	-0.23	0.96938
High	Q9UNF1	MAGED2	[K].VKHLDGEEDGSSDQSQASGTTGGRR.[V]	4xPhospho [S11(100); S12(100); S15(100); S18(99)]	0.000118593	0.851	-0.23	0.976805
High	Q96CX2	KCTD12	[K].EGSLGDELLPLGYSEPEQQEGASAGAPSPTLELASR.[S]	2xPhospho [S14(97.9); S28(100)]	3.10557e-06	0.851	-0.23	0.9778
High	Q5SW79	CEP170	[K].NQATSATSEKDNDDDQSDKGTYTIELENPNSEEVEAR.[K]	1xPhospho [S17(97.4)]	3.10557e-06	0.854	-0.23	0.979009
High	Q66GS9	CEP135	[R].HGLATPPLSSTLRSPSHSPEHR.[N]	3xPhospho [T5(100); S18(99.1); S/T]	0.000190968	0.85	-0.23	0.980157
Medium	O60240	PLIN1	[R].YTVQTMAR.[A]	1xPhospho [T5(99.5)]	0.0444195	0.85	-0.23	0.980742
High	Q5VT25	CDC42BPA	[K].QISYSPGVCSIEHQQEITK.[L]	1xPhospho [S5(100)]	3.10557e-06	0.852	-0.23	0.981215
High	Q9NSK0	KLC4	[R].AASLNYLNQPSAAPLQVSR.[G]	1xPhospho [S3(100)]	3.10557e-06	0.855	-0.23	0.981363
High	Q7Z309	FAM122B	[R].NSTTIMSR.[H]	1xPhospho [T/S]	0.00611467	0.854	-0.23	0.981379
Medium	Q8WWM7	ATXN2L	[R].GINGGPSRMSPK.[A]	2xPhospho [S7(100); S10(100)]	0.016481	0.855	-0.23	0.981379
Medium	Q16698	DECR1	[K].VAFITGGGTGLGK.[G]	1xPhospho [T]	0.0143096	0.852	-0.23	0.981784
High	P18583	SON	[R].ASESSSEEKDDYEIFVK.[V]	2xPhospho [S/Y]	0.00715436	0.855	-0.23	0.981784
High	O60870	KIN	[K].TIGSSASVK.[R]	1xPhospho [S7(99.8)]	0.000269318	0.851	-0.23	0.984622
High	Q9Y5S2	CDC42BPB	[K].HSTPSNSSNPSGPPSPNSPHR.[S]	2xPhospho [S15(100); S18(100)]	5.00123e-05	0.851	-0.23	0.984622
Medium	O14786	NRP1	[K].DKLNTQSTYSEA.[-]	2xPhospho [S7(99.6); S10(100)]	0.0100334	0.854	-0.23	0.984668
High	P07814	EPRS1	[K].TGKEYIPGQPPLSQSSDSSPTR.[N]	1xPhospho [S19(99.6)]	3.10557e-06	0.852	-0.23	0.984752
High	Q16643	DBN1	[R].MAPTPIPTRSPSDSSTASTPVAEQIER.[A]	4xPhospho [S10(98.8); S12(100); S15(98.7); S/T]	6.79866e-05	0.853	-0.23	0.986189
High	Q01432	AMPD3	[K].GPPAASPAMSPTTPVVTGATSLPTPAPYAMPEFQR.[V]	1xPhospho [S10(99.4)]	3.10557e-06	0.854	-0.23	0.986934
Medium	P07585	DCN	[K].ISRVDAASLK.[G]	1xPhospho [S8(100)]	0.0209806	0.855	-0.23	0.987069
Medium	Q9GZM5	YIPF3	[R].LLESMIPIK.[M]	1xPhospho [S4(100)]	0.0374408	0.855	-0.23	0.987069
High	Q8N556	AFAP1	[R].TLENSPISSCDTSDTEGPVPVNSAAVLKK.[S]	1xPhospho [T/S]	3.10557e-06	0.851	-0.23	0.987538
High	O14497	ARID1A	[K].VSSPAPMEGGEEEEELLGPK.[L]	1xPhospho [S3(99.3)]	3.10557e-06	0.855	-0.23	0.987538
High	P04792	HSPB1	[R].GPSWDPFRDWYPHSR.[L]	1xPhospho [S3(100)]	5.00123e-05	0.854	-0.23	0.988702
High	Q9UQ35	SRRM2	[R].SCFESSPDPELKSRTPSR.[H]	2xPhospho [S/T]	0.00278507	0.855	-0.23	0.988746
High	Q15424	SAFB	[K].ESSTSEGADQKMSSPEDDSDTKR.[L]	1xPhospho [S13(100)]	3.10557e-06	0.853	-0.23	0.989574
High	Q8WUM9	SLC20A1	[R].EIKCSPSESPLMEKK.[N]	2xPhospho [S]	0.0077822	0.852	-0.23	0.990436
High	Q9BYW2	SETD2	[K].LSTEADTDTPKK.[L]	1xPhospho [T9(100)]	0.000857044	0.853	-0.23	0.990436
Medium	P08519	LPA	[R].TPAYYPNAGLIK.[N]	1xPhospho [T/Y]	0.041325	0.855	-0.23	0.990436
High	P17987	TCP1	[K].DDKHGSYEDAVHSGALND.[-]	1xPhospho [S6(100)]	0.00342211	0.855	-0.23	0.990436
High	Q12888	TP53BP1	[K].TVSSDGCSTPSREEGGCSLASTPATTLHLLQLSGQR.[S]	2xPhospho [S3(100); S4(100)]	3.10557e-06	0.855	-0.23	0.990436
Medium	Q8N2Y8	RUSC2	[R].LVVATQNYYK.[L]	2xPhospho [Y9(99.6); T/Y]	0.0413847	0.854	-0.23	0.990527
High	Q9H4A3	WNK1	[K].EGPVASPPFMDLEQAVLPAVIPK.[K]	1xPhospho [S6(100)]	0.000284731	0.854	-0.23	0.991023
High	Q53ET0	CRTC2	[R].HGSGPNIILTGDSSPGFSK.[E]	1xPhospho [S14(99.6)]	3.10557e-06	0.852	-0.23	0.991059
High	P51532	SMARCA4	[R].KRDSDAGSSTPTTSTR.[S]	2xPhospho [S4(100); S8(98.8)]	0.0015152	0.853	-0.23	0.992106
High	Q9NX55	HYPK	[R].KHDSGAADLER.[V]	1xPhospho [S4(100)]	5.00123e-05	0.85	-0.23	0.99299
High	Q8IYB3	SRRM1	[R].RLSPSASPPRR.[R]	2xPhospho [S3(100); S5(99.6)]	0.00961028	0.853	-0.23	0.993147
High	Q96D71	REPS1	[R].LKSEDELRPEVDEHTQK.[T]	1xPhospho [S3(100)]	0.00010722	0.853	-0.23	0.993147
High	Q15370	ELOB	[R].ADDTFEALCIEPFSSPPELPDVMKPQDSGSSANEQAVQ.[-]	1xPhospho [S/T]	3.10557e-06	0.853	-0.23	0.993503
High	Q6VMQ6	ATF7IP	[R].SKSEDMDNVQSK.[R]	1xPhospho [S3(100)]	0.000559093	0.854	-0.23	0.993503
High	Q86VI3	IQGAP3	[R].QACTAQTPEPLRR.[H]	1xPhospho [T7(100)]	0.000118593	0.855	-0.23	0.993503
High	P49792	RANBP2	[K].LPPTFFCGVCSDTDEDNGNGEDFQSELQK.[V]	2xPhospho [S11(100); T13(100)]	3.10557e-06	0.85	-0.23	0.994426
High	P16333	NCK1	[K].RKPSVPDSASPADDSFVDPGER.[L]	1xPhospho [S4(100)]	3.10557e-06	0.851	-0.23	0.994438
High	Q9ULM3	YEATS2	[K].IVSGSPISTPSPSPLPR.[T]	1xPhospho [S5(100)]	3.10557e-06	0.852	-0.23	0.994438
High	Q15424	SAFB	[K].ETINNLDTSSSDFTILQEIEEPSLEPENEK.[I]	1xPhospho [S9(97.6)]	3.10557e-06	0.851	-0.23	0.995318
High	P05387	RPLP2	[K].LASVPAGGAVAVSAAPGSAAPAAGSAPAAAEEK.[K]	1xPhospho [S18(100)]	3.10557e-06	0.852	-0.23	0.995847
High	Q5SW79	CEP170	[K].SSPVNNHHSPGQTPTLGQPEAR.[A]	1xPhospho [S9(100)]	3.10557e-06	0.852	-0.23	0.99683
High	Q9UNE7	STUB1	[R].LGAGGGSPEKSPSAQELKEQGNR.[L]	1xPhospho [S7(100)]	5.00123e-05	0.853	-0.23	0.997135
High	P46379	BAG6	[R].APPQTHLPSGASSGTGSASATHGGGSPPGTR.[G]	1xPhospho [S26(100)]	3.10557e-06	0.851	-0.23	0.99727
High	Q15154	PCM1	[K].NVRSDISDQEEDEESEGCPVSINLSK.[A]	2xPhospho [S4(100); S7(100)]	3.10557e-06	0.85	-0.23	0.997793
Medium	O95747	OXSR1	[R].RVPGSSGR.[L]	1xPhospho [S5(99.5)]	0.0147304	0.85	-0.23	0.998244
High	P43487	RANBP1	[R].FASENDLPEWK.[E]	1xPhospho [S3(100)]	0.00193729	0.851	-0.23	0.998244
High	O95684	CEP43	[K].EKGPTTGEGALDLSDVHSPPKSPEGK.[T]	2xPhospho [S18(100); S22(100)]	3.10557e-06	0.852	-0.23	0.998244
High	Q13595	TRA2A	[R].RRSPSPYYSR.[YG]	1xPhospho [S3(100)]	0.00017312	0.853	-0.23	0.998244
Medium	Q9NS56	TOPORS	[K].MDNFSPK.[A]	1xPhospho [S5(100)]	0.0334622	0.853	-0.23	0.998244
High	Q9UQ35	SRRM2	[R].RGEGDAPFSEPGTTSTQRPSSPETATK.[Q]	1xPhospho [S/T]	3.10557e-06	0.853	-0.23	0.998244
High	Q6PKG0	LARP1	[R].KNTFTAWSDEESDYEIDDRDVNK.[I]	2xPhospho [S8(100); S12(100)]	3.10557e-06	0.854	-0.23	0.998244
[truncated: 5,325 more rows]
