# Supplementary material for: Structural mechanism for inhibition of PP2A-B56α and oncogenicity by CIP2A
Source: Nat Commun. 2023 Feb 28;14:1143. doi: 10.1038/s41467-023-36693-9 (PMC9974998; doi:10.1038/s41467-023-36693-9)
Supplement: Supplementary file 7 — Supplementary data 4 [file 41467_2023_36693_MOESM7_ESM.xlsx]

## Sheet: Clone 1 FC_p value <0.05
	Supplementary table 3. Phosphopeptides significantly (FDR < 0.05) downregulated in CIP2A K21A cells
Confidence	Master Protein Accessions	Gene Name	Annotated Sequence	Modifications	Qvality q-value	Clone 1 Fold Change	Clone 1 Log2 Fold Change	Clone 1 FC Adj. P value
High	Q96GU1	PAGE5	[R].SQSSERGNDQESSQPVGPVIVQQPTEEK.[R]	1xPhospho [S3(99.5)]	3.10557e-06	0.151	-2.73	8.71602e-15
High	Q9NS26	SPANXA1	[R].SVPCDSNEANEMMPETPTGDSDPQPAPK.[K]	1xPhospho [T/S]	3.10557e-06	0.189	-2.4	8.71602e-15
High	O60732	MAGEC1	[K].DSQSPLQIPQSSPEGDDTQSPLQNSQSSPEGK.[D]	1xPhospho [S/T]	3.10557e-06	0.213	-2.23	1.72724e-13		Proteins with a candidate LxxIxE motif
High	O60732	MAGEC1	[R].EVPNSSPPRYEFLWGPR.[A]	1xPhospho [S/Y]	0.00010722	0.214	-2.22	1.8645e-12
Medium	Q92878	RAD50	[K].LDTVSSK.[I]	1xPhospho [T3(100)]	0.0341787	0.215	-2.22	3.78493e-11		Interactors of proteins with validated or predicted LxxIxE docking motifs
High	Q9HAR2	ADGRL3	[R].YSTGSQSR.[I]	1xPhospho [S5(100)]	0.00385546	0.219	-2.19	7.3986e-11
High	Q7RTT5	SSX7	[R].KQLVIYEEISDPEEDDE.[-]	1xPhospho [S10(100)]	3.10557e-06	0.307	-1.7	1.02894e-07
High	O75764	TCEA3	[K].SSASSSPKRPSVER.[S]	1xPhospho [S]	6.79866e-05	0.309	-1.69	1.6634e-07
High	Q96QZ7	MAGI1	[R].KDSQNSSQHSVSSHR.[S]	3xPhospho [S3(100); S10(100); S]	0.000458763	0.322	-1.63	2.3514e-05
High	B4DJY2	TMEM233	[M].SQYAPSPDFKR.[A]	1xPhospho [S6(100)]	0.00146145	0.328	-1.61	8.89047e-06
High	Q9NS26	SPANXA1	[R].SVPCDSNEANEMMPETPTGDSDPQPAPK.[K]	1xPhospho [T16(99.4)]	3.10557e-06	0.366	-1.45	1.1444e-05
Medium	O75970	MPDZ	[K].SLTEHGVAATDGRLKVGDQILAVDDEIVVGYPIEK.[F]	3xPhospho [T3(96.8); T10(99.9); Y31(96.8)]	0.0407899	0.378	-1.4	0.000944798
Medium	Q8NDG6	TDRD9	[K].IGASSIARWISK.[E]	1xPhospho [S]	0.0144527	0.381	-1.39	9.74457e-05
High	P27540	ARNT	[R].FARSDDEQSSADKER.[L]	2xPhospho [S4(100); S9(100)]	6.79866e-05	0.386	-1.37	4.25584e-05
High	Q9BW71	HIRIP3	[R].KQAREESEESEAEPVQR.[T]	1xPhospho [S7(100)]	6.79866e-05	0.387	-1.37	3.54448e-05
Medium	P49006	MARCKSL1	[K].LSGLSFKR.[N]	1xPhospho [S5(100)]	0.0107518	0.39	-1.36	0.000188243
High	P48681	NES	[K].LELQFPRTPEGR.[R]	1xPhospho [T8(100)]	0.000269318	0.391	-1.35	1.47878e-05
High	Q15652	JMJD1C	[R].TDNVSDFSESSDSENSNKR.[I]	1xPhospho [S/T]	3.10557e-06	0.397	-1.33	0.000349106
High	Q96QZ7	MAGI1	[R].HAVPCTTRSPR.[E]	1xPhospho [S9(100)]	0.000241181	0.398	-1.33	0.000241012
High	O95819	MAP4K4	[R].KTNHSSPEAQSK.[Q]	1xPhospho [S6(99.6)]	3.10557e-06	0.414	-1.27	0.000940503
High	O94888	UBXN7	[K].SPHKDLGHR.[K]	1xPhospho [S1(100)]	0.00264636	0.414	-1.27	0.000773334
High	Q8IYB3	SRRM1	[K].TRHSPTPQQSNR.[T]	2xPhospho [S4(100); T6(100)]	0.000828732	0.416	-1.26	0.000221184
High	P49006	MARCKSL1	[K].AAATPESQEPQAK.[G]	1xPhospho [T4(99.7)]	0.000535982	0.423	-1.24	0.000296119
High	P49327	FASN	[K].ADEASELACPTPK.[E]	1xPhospho [T11(100)]	3.10557e-06	0.445	-1.17	0.00562088
High	O95819	MAP4K4	[K].TNHSSPEAQSK.[Q]	1xPhospho [S5(99.7)]	0.00010722	0.445	-1.17	0.00297279
Medium	Q9BXL7	CARD11	[R].IYNLQEEAR.[Q]	1xPhospho [Y2(100)]	0.0291408	0.446	-1.16	0.00480102
High	O94885	SASH1	[K].EVIKSPTASR.[I]	1xPhospho [S5(100)]	0.00126406	0.45	-1.15	0.000997888
High	P04792	HSPB1	[R].QLSSGVSEIR.[H]	1xPhospho [S3(100)]	0.000458763	0.451	-1.15	0.0115167
High	Q9ULT8	HECTD1	[K].NNCPDKTSAAAGSSSR.[K]	1xPhospho [S15(99.7)]	0.000118593	0.456	-1.13	0.0024992
High	Q9BW71	HIRIP3	[R].RASKAVEESSDEER.[Q]	3xPhospho [S3(100); S9(100); S10(100)]	0.00245707	0.457	-1.13	0.00995306
High	Q06587	RING1	[R].RPIPGSDQTTTMSGGEGEPGEGEGDGEDVSSDSAPDSAPGPAPK.[R]	3xPhospho [S30(100); S31(100); S33(100)]	3.10557e-06	0.459	-1.12	0.00597935
Medium	Q9H6U6	BCAS3	[K].QPMTLGTITK.[R]	1xPhospho [T]	0.0364391	0.463	-1.11	0.0351401
High	Q6WKZ4	RAB11FIP1	[K].GEIKDSSPSSSPSPK.[G]	3xPhospho [S10(100); S11(100); S13(100)]	0.00218324	0.469	-1.09	0.00562534
High	Q66PJ3	ARL6IP4	[R].KDTSRNCSASTSQGR.[K]	2xPhospho [S8(99); T/S]	0.00171138	0.471	-1.09	0.0193962
High	P08582	MELTF	[R].RDSSHAFTLDELR.[G]	1xPhospho [S3(100)]	0.00017312	0.471	-1.09	0.00146646
High	Q9BW71	HIRIP3	[K].RLSGSSEDEEDSGKGEPTAK.[G]	3xPhospho [S3(100); S5(100); S6(100)]	0.00010722	0.476	-1.07	0.00885028
High	P01583	IL1A	[K].VPDMFEDLKNCYSENEEDSSSIDHLSLNQK.[S]	1xPhospho [S13(100)]	3.10557e-06	0.476	-1.07	0.0483952
Medium	Q8NEJ9	NGDN	[R].ALSSSVIR.[E]	1xPhospho [S3(98.7)]	0.025425	0.476	-1.07	0.0043497
High	Q92738	USP6NL	[R].AYSQSPR.[H]	1xPhospho [S5(100)]	0.00475896	0.479	-1.06	0.00328747
High	Q9NS25	SPANXB1	[K].TMPETPTGDSDPQPAPK.[K]	1xPhospho [T/S]	0.000118593	0.48	-1.06	0.00971726
High	P49585	PCYT1A	[R].MLQAISPKQSPSSSPTR.[E]	2xPhospho [S6(100); S10(100)]	0.000190968	0.483	-1.05	0.0091117
High	Q13263	TRIM28	[R].SRSGEGEVSGLMR.[K]	1xPhospho [S3(100)]	3.10557e-06	0.484	-1.05	0.00990542
High	Q9BW71	HIRIP3	[K].SLKESEQESEEEILAQK.[K]	1xPhospho [S9(100)]	3.10557e-06	0.485	-1.04	0.0151904
High	Q8IVH2	FOXP4	[R].RDSSSHEETPGSHPLYGHGECK.[W]	1xPhospho [S3(98.8)]	0.000118593	0.494	-1.02	0.0162894
High	Q9Y566	SHANK1	[R].HSKSIDEGMFSAEPYLR.[L]	1xPhospho [S/Y]	3.10557e-06	0.495	-1.02	0.00230578
High	Q02543	RPL18A	[K].SSGEIVYCGQVFEKSPLR.[V]	1xPhospho [S15(100)]	3.10557e-06	0.497	-1.01	0.0132353
High	P09651	HNRNPA1	[R].EDSQRPGAHLTVK.[K]	1xPhospho [S3(100)]	0.00102473	0.499	-1	0.00968841
Medium	Q9Y4F5	CEP170B	[R].ESSPAARPSPEK.[V]	1xPhospho [S9(100)]	0.0138697	0.5	-1	0.00694285
Medium	Q8NEY8	PPHLN1	[R].KDSPHSRSGSSVSSR.[S]	4xPhospho [S3(100); S6(100); S8(100); S13(99.2)]	0.0337529	0.502	-0.99	0.0426542
High	P53618	COPB1	[R].QSLSHMLSAK.[L]	1xPhospho [S8(100)]	0.000118593	0.505	-0.99	0.0124855
High	Q92597	NDRG1	[R].SRSHTSEGTR.[S]	1xPhospho [S3(100)]	0.00196537	0.506	-0.98	0.0251135
High	Q96B23	C18orf25	[R].RDSSESQLASTESDKPTTGR.[V]	1xPhospho [S3(100)]	3.10557e-06	0.507	-0.98	0.028133
High	Q14693	LPIN1	[R].VKHESSSSDEER.[A]	1xPhospho [S5(100)]	0.00155643	0.507	-0.98	0.0064248
High	Q9BXB5	OSBPL10	[R].TASRSPASCHEHPMADDPSK.[S]	1xPhospho [S5(99.1)]	3.10557e-06	0.508	-0.98	0.00827393
High	Q96T23	RSF1	[R].QINYKEDSESDGSQK.[S]	3xPhospho [S8(100); S10(100); S13(100)]	0.00551063	0.511	-0.97	0.0255613
High	O75764	TCEA3	[K].GLECSDWKPEAGLSPPR.[K]	1xPhospho [S14(100)]	3.10557e-06	0.511	-0.97	0.0175008
High	O75493	CA11	[M].GAAARLSAPR.[A]	1xPhospho [S7(100)]	0.00232269	0.513	-0.96	0.0371487
High	O60551	NMT2	[K].EKPNSGGTKSDSASDSQEIK.[I]	3xPhospho [T8(99.5); S14(100); S]	0.00363994	0.513	-0.96	0.0434856
High	Q9NS25	SPANXB1	[K].TMPETPTGDSDPQPAPKK.[M]	1xPhospho [T/S]	0.000155444	0.515	-0.96	0.0441516
Medium	Q7L4I2	RSRC2	[K].KEQSEVSVSPR.[A]	3xPhospho [S4(100); S7(100); S9(100)]	0.0182157	0.516	-0.95	0.016279
High	Q96QZ7	MAGI1	[R].KDSQNSSQHSVSSHR.[S]	2xPhospho [S3(100); S10(99.5)]	0.000458763	0.519	-0.95	0.0277309
High	P18583	SON	[R].CVSVQTDPTDEIPTKK.[S]	1xPhospho [S3(100)]	5.00123e-05	0.523	-0.93	0.0370364
High	O75376	NCOR1	[K].HEAPSSPISGQPCGDDQNASPSK.[L]	1xPhospho [S6(99.5)]	3.10557e-06	0.524	-0.93	0.0216813
High	Q5VTR2	RNF20	[R].SGSALLQSQSSTEDPKDEPAELKPDSEDLSSQSSASK.[A]	1xPhospho [S11(98.5)]	3.10557e-06	0.524	-0.93	0.0322246
High	Q8NDX1	PSD4	[R].QNTASPGSPVNSHLPGSPK.[Q]	3xPhospho [S5(100); S8(100); S17(100)]	0.000299297	0.525	-0.93	0.0294059
High	Q9H6E5	TUT1	[R].SEGGGTGESSQGGTSKR.[L]	1xPhospho [S1(100)]	0.000284731	0.527	-0.92	0.0176274
Medium	Q08828	ADCY1	[R].RPPVCPMPGVSVRAGLPPHSPGQYLPSAAAGK.[E]	2xPhospho [Y24(90.1); S27(90.1)]	0.0310832	0.534	-0.91	0.0259536
High	O95819	MAP4K4	[R].VRSSSKSEGSPSQR.[L]	2xPhospho [S3(99.6); S5(100)]	0.00228017	0.536	-0.9	0.0360067
High	P08238	HSP90AB1	[K].IEDVGSDEEDDSGKDKK.[K]	2xPhospho [S6(100); S12(100)]	0.000979282	0.54	-0.89	0.0248071
High	P08648	ITGA5	[R].LLESSLSSSEGEEPVEYK.[S]	1xPhospho [S4(99.1)]	3.10557e-06	0.542	-0.88	0.03566
High	Q96QZ7	MAGI1	[R].KDSQNSSQHSVSSHR.[S]	1xPhospho [S3(100)]	5.00123e-05	0.543	-0.88	0.0247879
High	Q5T8D3	ACBD5	[R].MQHLSEGTKGR.[Q]	1xPhospho [S5(100)]	0.00126406	0.545	-0.87	0.0300396
High	Q8WWQ0	PHIP	[R].AQSYDIQAWK.[K]	1xPhospho [S3(100)]	0.00156951	0.547	-0.87	0.0331807
High	O15042	U2SURP	[K].EKDECTPTR.[K]	1xPhospho [T6(100)]	0.00353038	0.549	-0.87	0.0507335
High	P49585	PCYT1A	[K].TSPPCSPANLSR.[H]	1xPhospho [S2(99.6)]	0.000118593	0.554	-0.85	0.0413432
High	Q9UK61	TASOR	[R].SSHSLDYDKDR.[V]	1xPhospho [S4(100)]	0.000118593	0.557	-0.84	0.036916
High	Q9NSU2	TREX1	[R].ASSPSEHGPRK.[S]	1xPhospho [S3(99.6)]	0.00363994	0.557	-0.85	0.0437163
Medium	Q9NQT8	KIF13B	[R].RATGPVR.[R]	1xPhospho [T3(100)]	0.0466646	0.564	-0.83	0.0339107
High	Q5JSH3	WDR44	[K].YNTEGRVSPSPSQESLSSSK.[S]	2xPhospho [S8(100); S10(99.2)]	3.10557e-06	0.571	-0.81	0.0467558
