# Supplementary material for: Structural mechanism for inhibition of PP2A-B56α and oncogenicity by CIP2A
Source: Nat Commun. 2023 Feb 28;14:1143. doi: 10.1038/s41467-023-36693-9 (PMC9974998; doi:10.1038/s41467-023-36693-9)
Supplement: Supplementary file 8 — Supplementary Data 5 [file 41467_2023_36693_MOESM8_ESM.xlsx]

## Sheet: Sheet1
Supplementary Table 5
Reactome Pathway Analysis of cellular process Impacted in CIP2A K21A Mutant clone
Pathway name	#Entities found	#Entities total	Entities ratio	Entities pValue	Entities FDR	#Reactions found	#Reactions total	Reactions ratio	Submitted entities found
RHOBTB GTPase Cycle	4	36	0.00237107	3.01883e-05	0.0115621	3	4	0.000284131	RNF20;HSP90AB1;PHIP;SRRM1
RHOBTB2 GTPase cycle	3	24	0.00158072	0.000226131	0.0314714	2	2	0.000142066	HSP90AB1;PHIP;SRRM1
Cellular responses to stress	14	1005	0.0661925	0.000276569	0.0314714	73	450	0.0319648	RNF20;IL1A;RAD50;NCOR1;HSP90AB1;RPL18A;RING1;ARNT;UBXN7;HSPB1;MAP4K4
Cellular responses to stimuli	14	1023	0.067378	0.000331278	0.0314714	73	481	0.0341668	RNF20;IL1A;RAD50;NCOR1;HSP90AB1;RPL18A;RING1;ARNT;UBXN7;HSPB1;MAP4K4
Cellular Senescence	6	200	0.0131726	0.000418213	0.0317842	15	90	0.00639295	IL1A;RAD50;RING1;MAP4K4
Aryl hydrocarbon receptor signalling	2	8	0.000526905	0.000711662	0.0448347	5	5	0.000355164	HSP90AB1;ARNT
RUNX2 regulates genes involved in cell migration	2	14	0.000922084	0.00213923	0.115518	2	7	0.00049723	ITGA5
NR1H2 & NR1H3 regulate gene expression linked to lipogenesis	2	17	0.00111967	0.00312506	0.146878	2	8	0.000568263	FASN
RHOBTB1 GTPase cycle	2	24	0.00158072	0.00609498	0.255989	1	2	0.000142066	RNF20;SRRM1
NR1H2 and NR1H3-mediated signaling	3	85	0.00559837	0.00815271	0.278598	6	60	0.00426197	NCOR1;FASN
TP53 regulates transcription of several additional cell death genes whose specific roles in p53-dependent apoptosis remain uncertain	2	28	0.00184417	0.00819405	0.278598	2	19	0.00134962	NDRG1
Acyl chain remodelling of PS	2	31	0.00204176	0.00995143	0.279406	3	8	0.000568263	NES;OSBPL10
TALDO1 deficiency: failed conversion of Fru(6)P, E4P to SH7P, GA3P	1	3	0.000197589	0.0143219	0.279406	1	1	7.10328e-05	RNF20
TALDO1 deficiency: failed conversion of SH7P, GA3P to Fru(6)P, E4P	1	3	0.000197589	0.0143219	0.279406	1	1	7.10328e-05	RNF20
Oxidative Stress Induced Senescence	3	114	0.0075084	0.0178251	0.279406	5	40	0.00284131	RING1;MAP4K4
HSF1 activation	2	43	0.00283211	0.0184527	0.279406	4	7	0.00049723	HSP90AB1;HSPB1
SUMOylation of transcription cofactors	2	44	0.00289798	0.0192617	0.279406	4	27	0.00191789	TRIM28;RING1
Attenuation phase	2	47	0.00309557	0.0217765	0.279406	4	5	0.000355164	HSP90AB1;HSPB1
Glycerophospholipid biosynthesis	4	221	0.0145558	0.022089	0.279406	9	133	0.00944736	PCYT1A;LPIN1;NES;OSBPL10
NR1D1 (REV-ERBA) represses gene expression	1	5	0.000329316	0.0237572	0.279406	1	1	7.10328e-05	NCOR1
Purinergic signaling in leishmaniasis infection	2	54	0.00355661	0.0281364	0.279406	5	23	0.00163375	IL1A;HSP90AB1
Cell recruitment (pro-inflammatory response)	2	54	0.00355661	0.0281364	0.279406	5	23	0.00163375	IL1A;HSP90AB1
Synthesis of PC	2	55	0.00362247	0.0290991	0.279406	2	18	0.00127859	PCYT1A;LPIN1
GPER1 signaling	2	56	0.00368834	0.0300747	0.279406	3	10	0.000710328	ITGA5;ADCY1
