# Supplementary material for: Structural mechanism for inhibition of PP2A-B56α and oncogenicity by CIP2A
Source: Nat Commun. 2023 Feb 28;14:1143. doi: 10.1038/s41467-023-36693-9 (PMC9974998; doi:10.1038/s41467-023-36693-9)
Supplement: Supplementary file 10 — Source data [file 41467_2023_36693_MOESM10_ESM.xlsx]

## Sheet: Figure 2B
	Exp1	V5	b-Actin	V5/b-Actin	V5/b-Actin_normalised for WT=1
	pcDNA3.1_empty	0	2246.94	0	0
	627	7392.1	2979.77	2.48076	1
	K8A	1650.36	5651.67	0.292012	0.117711
	K21A	4650.38	5320.01	0.874129	0.352363
	K40A	8276.25	5564.55	1.48732	0.59954
	Exp2	V5	b-Actin	V5/b-Actin	V5/b-Actin_normalised for WT=1
	pcDNA3.1_empty	0	4087.43	0	0
	627	9290.83	3792.3	2.44992	1
	K8A	1266.65	4224.84	0.29981	0.122375
	K21A	3919.84	5487.43	0.714331	0.291574
	K40A	6717.28	4965.08	1.3529	0.552224
	Exp3	V5	b-Actin	V5/b-Actin	V5/b-Actin_normalised for WT=1
	pcDNA3.1_empty	0	3986.08	0	0
	627	7611.69	4115.84	1.84936	1
	K8A	1532.48	2979.13	0.514404	0.278152
	K21A	2767.84	3044.43	0.90915	0.491602
	K40A	5878.5	3961.43	1.48393	0.802402
	Exp1	V5	b-Actin	V5/b-Actin	V5/b-Actin normalised for WT=1
	pcDNA3.1/θ	0	4088.84	0	0
	CIP2A(1-905) V5 His WT	2167.82	4171.89	0.519625	1
	Val20Trp	2090.65	5420.26	0.38571	0.742285
	Ala24Glu	9174.74	5502.13	1.66749	3.20902
	Leu33Trp	2147.18	4296.84	0.499712	0.961678
	Exp2	V5	b-Actin	V5/b-Actin	V5/b-Actin normalised for WT=1
	pcDNA3.1/θ	0	3801.36	0	0
	CIP2A(1-905) V5 His WT	3207.89	3273.82	0.979862	1
	Val20Trp	2532.18	2361.99	1.07205	1.09409
	Ala24Glu	6907.08	2216.36	3.11642	3.18046
	Leu33Trp	1113.94	1773.18	0.628215	0.641126
	Exp3	V5	b-Actin	V5/b-Actin	V5/b-Actin normalised for WT=1
	pcDNA3.1/θ	0	4090.7	0	0
	CIP2A(1-905) V5 His WT	3115.06	2786.7	1.11783	1
	Val20Trp	1804.82	3624.11	0.498003	0.445508
	Ala24Glu	8005.08	4242.35	1.88694	1.68804
	Leu33Trp	1376.11	4379.77	0.314198	0.281077

## Sheet: Figure 2E
			Exp1	GST	B56a	B56a/GST	B56a/GST_normalised for WT=1
			GST-CIP2A(1-560) WT	2285.53	4809.72	2.10442	1
			GST	4817.48	167.849	0.0348417	0.0165564
			K8A	2796.36	4355.77	1.55766	0.740183
			Exp2	GST	B56a	B56a/GST	B56a/GST_normalised for WT=1
			GST-CIP2A(1-560) WT	2244.06	5219.26	2.32581	1
			GST	4482.89	116.607	0.0260116	0.0111839
			K8A	2375.18	3331.65	1.40269	0.603098
			Exp3	GST	B56a	B56a/GST	B56a/GST_normalised for WT=1
			GST-CIP2A(1-560) WT	1515.11	4204.72	2.77519	1
			GST	3199.82	0	0	0
			K8A	1694.99	3852.65	2.27296	0.81903
			Exp4	GST	B56a	B56a/GST	B56a/GST_normalised for WT=1
			GST-CIP2A(1-560) WT	3209.77	5778.79	1.80038	1
			GST	4256.53	903.577	0.21228	0
			K8A	2364.53	4291.77	1.81506	1.00816

## Sheet: Figure 2G
			B56a	GST	B56a/GST	B56a/GST normalised for 1-330=1
		GST	0	n.a.	0	0
		GST-CIP2A(1-330)	4445.89	5739.86	0.774564	1
		GST-CIP2A(1-330)Ala24Glu	5141.2	2516.08	2.04334	2.63805
			B56a	GST	B56a/GST	normalised for 1-330=1
		GST	0	n.a.	0	0
		GST-CIP2A(1-330)	2087.72	5766.35	0.362052	1
		GST-CIP2A(1-330)Ala24Glu	5147.96	6769.98	0.76041	2.10028
			B56a	GST	B56a/GST	normalised for 1-330=1
		GST	0	n.a.	0	0
		GST-CIP2A(1-330)	3299.01	5475.52	0.602502	1
		GST-CIP2A(1-330)Ala24Glu	4465.84	6816.45	0.655157	1.08739

## Sheet: Figure 2I
		V5	b-Actin	V5/b-Actin	V5/b-Actin_normalised for WT=1
	pcDNA3.1_empty	0	4544.48	0	0
	WT	2245.18	4211.53	0.533105	1
	K8A	381.335	4245.18	0.0898277	0.168499
	A24E	5947.84	3673.77	1.619	3.03693
	K8A A24E	3619.48	3861.36	0.937359	1.7583
		V5	b-Actin	V5/b-Actin	V5/b-Actin_normalised for WT=1
	pcDNA3.1_empty	0	3934.89	0	0
	WT	5884.38	3115.36	1.88883	1
	K8A	119.314	3379.89	0.0353011	0.0186894
	A24E	5133.5	4103.01	1.25115	0.662396
	K8A A24E	4265.67	3828.6	1.11416	0.589868
		V5	b-Actin	V5/b-Actin	V5/b-Actin_normalised for WT=1
	pcDNA3.1_empty	0	3326.6	0	0
	WT	3296.01	3517.3	0.937085	1
	K8A	519.456	3468.36	0.14977	0.159826
	A24E	5526.74	3665.18	1.5079	1.60914
	K8A A24E	4800.26	3665.72	1.3095	1.39742

## Sheet: 3A
Figure 3A

## Sheet: 3C
Figure 3C PLA Signals
Image name	Nucleus Count	Total Nuclei Area	Average Nuclei Area	Total Signal	Nuclear Signal	NonNuclear Signal	Percent Nuclear Signal	Average Signal per Nucleus	Cytoplasm Area	Average Cytoplasmic Area	Cytoplasmic Signal	Non Cytoplasmic Signal	Percent Cytoplasmic Signal	Average Signal per Cytoplasm	Intracellular Signal	Extracellular Signal
231_K21A_PLA_1_Nuc_ch01.tif	60	618583	10309.7	56	36	20	64.2857	0.6	NaN	NaN	NaN	NaN	NaN	NaN	NaN	NaN
231_K21A_PLA_2_Nuc_ch01.tif	0	0	0	1	0	1	0	0	NaN	NaN	NaN	NaN	NaN	NaN	NaN	NaN
231_K21A_PLA_3_Nuc_ch01.tif	69	973234	14104.8	5	3	2	60	0.04348	NaN	NaN	NaN	NaN	NaN	NaN	NaN	NaN
231_K21A_PLA_4_Nuc_ch01.tif	66	960599	14554.5	4	2	2	50	0.0303	NaN	NaN	NaN	NaN	NaN	NaN	NaN	NaN
231_K21A_PLA_5_Nuc_ch01.tif	63	765688	12153.8	4	1	3	25	0.01587	NaN	NaN	NaN	NaN	NaN	NaN	NaN	NaN
231_K21A_PLA_6_Nuc_ch01.tif	68	880984	12955.6	7	2	5	28.5714	0.02941	NaN	NaN	NaN	NaN	NaN	NaN	NaN	NaN
231_PLA_1_Nuc_ch01.tif	44	572818	13018.6	216	106	110	49.0741	2.4091	NaN	NaN	NaN	NaN	NaN	NaN	NaN	NaN
231_PLA_2_Nuc_ch01.tif	31	680271	21944.2	236	97	139	41.1017	3.129	NaN	NaN	NaN	NaN	NaN	NaN	NaN	NaN
231_PLA_3_Nuc_ch01.tif	38	468763	12335.9	219	117	102	53.4247	3.0789	NaN	NaN	NaN	NaN	NaN	NaN	NaN	NaN
231_PLA_4_Nuc_ch01.tif	37	400223	10816.8	112	54	58	48.2143	1.4595	NaN	NaN	NaN	NaN	NaN	NaN	NaN	NaN
231_PLA_5_Nuc_ch01.tif	49	641506	13092	247	60	187	24.2915	1.2245	NaN	NaN	NaN	NaN	NaN	NaN	NaN	NaN
231_PLA_6_Nuc_ch01.tif	41	611857	14923.3	374	262	112	70.0535	6.3902	NaN	NaN	NaN	NaN	NaN	NaN	NaN	NaN
Units are in pixel

## Sheet: 3E
	Colony Area (%)
	CIP2A_Control	CIP2A_K21A_Clone1	CIP2A_K21A_Clone2
Replicate 1	11.55	21.14	8.38
Replicate 2	11.51	8.38	16.39
Average	11.53	14.76	12.385

## Sheet: 3G
Figure 3G
Image Name	Count	Total Area	Average Size	%Area	Mean	Perim
NegativeControl_Well1.tiff	37	1321575	35718.2	0.4	164.9	725.8
NegativeControl_well2.tiff	61	4332639	71026.9	1.2	171	942.8
NegativeControl_well3.tiff	46	1903092	41371.6	0.5	167.4	777.7
CIP2A_K21A_K18Clone_Well1.tiff	3	119272	39757.4	0	177.9	807.4
CIP2A_K21A_K18Clone_Well2.tiff	2	71977.6	35988.8	0	177.8	856.1
CIP2A_K21A_K18Clone_Well3.tiff	2	47726.2	23863.1	0	177.3	567.3
CIP2A_K21A_K20Clone_Well1.tiff	1	24596.7	24596.7	0	214.9	760.3
CIP2A_K21A_K20Clone_Well2.tiff	0	0	NaN	0	NaN	NaN
CIP2A_K21A_K20Clone_Well3.tiff	0	0	NaN	0	NaN	NaN

## Sheet: 3H
Cell Line	CRISPR_RNP	Tumours	Tumor Volume (mm3)							108.3	100.51	92.69	91.63	41.26	91.65	41.31							79.08		67.24		39.16	69		64.12		68.59	69.21
			Mean	S.E.M						146.11	78.72	162.8	113.3	79.41	91.98	108.85				41.86		70.65	39.72		70.92		113.53	48.54	67.52	45.14	91.57	68.92	69.75
MDAMB-231	CIP2A_K21A_Negative Control	7∕7	1172.96	170.16						191.52	312.72	249.73	256.82	169.74	164.77	320.38		76.51		75.43		160.83	63.44		95.88		185.46	88.12	133.66	100.26	149.09	111.16	87.31	56.79
	CIP2A_K21A_Clone 18	5∕8	112.818	22.22						391.57	324.85	334.62	279.37	165.74	285.45	372.13		92.51	53.08	56.13		170.28	52.36		136		260.82	97.05	176.6	106.17	145	80.17	94.76	52.49
	CIP2A_K21A_Clone 20	8∕8	430.66	83.49						478.32	628.05	418.71	381.47	477.54	310.77	774.2		61.24		59.14		108.76	53.02		79.45		361.58	120.96	195.81	119.53	236.28	308.24	156.67	109.21
										814.93	912.14	762.61	616.5	323.67	580.64	1219.77		90.92		108.1		105.91	81.96		116.37		532.64	108.06	276.42	138.24	471.44	469.24	235.91	110.35
										1017.28	1242.09	1015.28	884.33	394.57	698.82	1734.84		116.03		169.21	80.21	179.78	90.11		176.84		643.78	193.97	449.68	277.49	311.89	622.29	301.3	147.7
										1199.27	1242.09	1487.18	1287.97	319.28	940.12	1734.84		156.35	56.68	125.62	75.95	184.59	141.91		161.45		773.47	186.53	475.67	354.91	374.25	768.59	372.21	139.66
							After 30 Days
						Negative	K21a_Clone K18	K21A_Clone 20
						1199.27	156.35	773.47
						1242.09	56.68	186.53
						1487.18	125.62	475.67				Cell Line	CRISPR_RNP	Tumors	Tumor Volume (mm3)
						1287.97	75.95	354.91							Mean	S.E.M
						319.28	184.59	374.25				MDA-MB-231	CIP2A_Control	7∕7	1172.96	170.16
						940.12	141.91	768.59					CIP2A_K21A_Clone1	5∕8	112.82	22.22
						1734.84	0	372.21					CIP2A_K21A_Clone2	8∕8	430.66	83.49
							161.45	139.66
					Average	1172.96	112.819	430.661
					SEM	170.163	22.2246	83.4906

## Sheet: 3J
Figure3J

[truncated: 26 more sheets: Figure 4B, Figure 4C, Figure 5B, Figure 5C, Figure 5D, Figure 5E, Figure 5F, Figure 5G, Fig. 5H, Supplementary Figure 1B, Supplementary Figure 4A, Supplementary Figure 5A, Supplementary Figure 5B, Supplementary Figure 5C, Supplementary Figure 5D, S5E, S6B, S6D, S6F, S6G …]
